# Supplementary material for: Intracrine FFA4 signaling controls lipolysis at lipid droplets
Source: Nat Chem Biol. 2025 Aug 5;22(1):109–19. doi: 10.1038/s41589-025-01982-5 (PMC12727528; doi:10.1038/s41589-025-01982-5)
Supplement: Supplementary file 4 — Statistical source data. [file 41589_2025_1982_MOESM4_ESM.xlsx]

## Sheet: Fig.1a
	1a. Glycerol release_Luminiscence
		Unstimulated								Vehicle + Isoproterenol								AH7614 + Isoproterenol
	+Vehicle	3.7356	3.78799	3.75926	3.9747	3.95084	4.34031	3.71972	5.2826	7.27799	7.73743	7.67393	7.99413	7.46613	7.24349	7.34602	6.89287	10.8778	11.9127	11.1574	11.6535	10.3942	9.93995	10.0996	11.1426
	+YM	3.56315	3.63293	3.24681	3.21329	3.54229	3.66673	3.93362	2.80917	5.29481	4.94885	5.25566	4.64887	4.2712	5.79763	6.10606	5.82109	7.06659	8.21969	7.84477	8.0861	7.64174	6.74515	6.36093	6.61115
	+PTX	4.62542	4.87924	5.18636	4.7887	5.18618	5.68522	5.43083	5.66259	10.5682	10.9924	9.65971	10.4357	8.59485	7.6024	7.84854	8.46269	10.3868	10.8478	10.4941	10.4887	8.5982	8.44849	9.3646	8.99862
	Glycerol statistics:
	Vehicle :Isoproterenol vs. Vehicle :AH7614 + Isoproterenol							****	<0.0001
	+ YM:Isoproterenol vs. + YM:AH7614 + Isoproterenol							****	<0.0001
	+ PTX:Isoproterenol vs. + PTX:AH7614 + Isoproterenol							ns	0.9125
	Vehicle :Unstimulated vs. + YM:Unstimulated							ns	0.586
	Vehicle :Unstimulated vs. + PTX:Unstimulated							+	0.0284
	Vehicle :Isoproterenol vs. + YM:Isoproterenol							++++	<0.0001
	Vehicle :Isoproterenol vs. + PTX:Isoproterenol							++++	<0.0001
	Vehicle :AH7614 + Isoproterenol vs. + YM:AH7614 + Isoproterenol							++++	<0.0001
	Vehicle :AH7614 + Isoproterenol vs. + PTX:AH7614 + Isoproterenol							+	0.0146

## Sheet: Fig.1b
	Raw BRET:
	TUG-891																						CpdA																						a linolenic acid
	Time (minutes)	Gαi				Gαs				Gαo				Gαq				Gα12					Time (minutes)	Gαi				Gαs				Gαo				Gαq				Gα12					Time (minutes)	Gαi
	-6	-0.0063115	0.0071035	-0.0110395	0.0134155	-0.0009585	0.006146	0.00662075	-0.00348825	-0.0066025	0.0131475	0.00652375	-0.0126932	0.001862	-0.007404	0.00278475	0.00348375	-0.0014705	-2.45e-05	-0.007723	0.007403		-6	-0.00717887	0.00608212	0.0106775	-0.0045705	0.00043025	0.00127725	0.00293075	0.00809975	0.0063135	-0.0100295	0.0133155	-0.0132905	0.00466813	-0.00303287	-0.00432288	0.00221613	0.0025905	-0.0016115	0.001044	-0.001007		-6	-0.0174945	0.013863	0.00115663	-0.00114138
	-4	-0.003819	0.005037	-0.0090905	0.0100415	0.0003775	0.006765	0.00192075	-0.00499325	-0.004415	0.0172385	0.00621275	-0.00892925	0.0033755	0.0020675	-0.00543925	-0.00387325	-0.003927	-0.0038565	-0.0097425	0.0049105		-4	-0.00366787	0.00578413	0.002758	-0.010249	-0.00084275	-0.00403775	-0.00525375	0.00198525	0.0099525	-0.0096365	0.011411	-0.009835	0.00127812	-0.00456688	-0.00431637	0.00427563	0.001046	-0.001427	-0.0047605	0.0017995		-4	-0.0109475	0.0142495	0.00435363	-0.00263337
	-2	0.0038065	-8.7e-05	-0.0124255	0.0065465	-0.001013	0.0093815	0.00592425	-0.00475175	-0.001725	0.0171815	0.0112813	-0.00565275	0.0078315	0.0031675	2.125e-05	0.00046725	-0.0045045	-0.0038245	-0.002938	0.008302		-2	-0.00775387	0.00523813	0.003236	-0.010696	0.00374475	-0.00276325	-0.00043475	-0.00026475	0.010579	-0.0078	0.0092815	-0.0151985	0.00335762	-0.00274138	-0.000477375	0.00320762	0.0029045	-0.0009975	-0.0036815	0.0099095		-2	-0.005533	0.0108755	-0.000545375	-0.00320937
	0	0.003099	0.0078485	-0.0081375	0.0106895	0.0009025	0.0099275	0.00496275	-0.00619525	0.004406	0.0163725	0.0103262	-0.00706875	0.0003275	-0.003319	-0.00065075	0.00320625	0.003145	-0.0063615	-0.0074845	0.0072725		0	-0.00551388	0.00701012	0.012473	-0.003629	0.00238225	-0.00019075	-0.00240975	-0.00465275	0.010618	-0.009997	0.0140165	-0.0097005	0.00215462	-0.00111737	0.00184312	-0.00242587	-0.000365	-0.00214	-0.005157	0.001853		0	-0.00354	0.0225025	0.00402462	-0.00200538
	2	0.163581	0.174718	0.11163	0.13897	0.005781	0.0139825	0.0137867	0.00247275	0.14571	0.165328	0.133876	0.0942802	0.047147	0.0553865	0.0283508	0.0304778	0.00541	0.00102	-0.00367	0.009156		2	0.0701661	0.0770321	0.0491565	0.0307995	0.00847025	0.00055325	0.00021125	-0.00107375	0.066442	0.051852	0.035589	0.021007	0.0151691	0.0130711	0.00507213	0.0145611	0.0020225	-0.0011075	-0.0053005	0.0002605		2	0.0324455	0.051251	0.0336726	0.00849463
	4	0.171988	0.174387	0.116735	0.142704	0.006373	0.0139165	0.0123077	0.00249275	0.149471	0.17913	0.154753	0.115859	0.041285	0.0511695	0.0387398	0.0437587	0.004149	0.0102185	-0.00698	0.010638		4	0.114298	0.110782	0.071218	0.05115	0.00993225	0.00185925	-0.00395475	0.00441925	0.109948	0.093275	0.0348305	0.0125465	0.0398931	0.0299341	0.00895813	0.0191511	0.0076465	0.0049665	-0.0039535	0.0028245		4	0.0674965	0.097794	0.0289451	0.0160281
	6	0.170277	0.173975	0.124663	0.155504	0.0100105	0.0221575	0.0104998	-0.00108525	0.158782	0.176133	0.158623	0.125769	0.0378415	0.047652	0.0311803	0.0404103	0.0095185	0.0125195	0.0017525	0.0090095		6	0.121892	0.116937	0.0624315	0.0550085	0.00789725	0.00107225	0.00895525	0.00245225	0.118443	0.103029	0.055244	0.032697	0.0386536	0.0239946	0.00906963	0.00965163	0.010607	0.005002	-0.0058455	0.0136245		6	0.085622	0.122809	0.0525816	0.0385156
	8	0.168575	0.158263	0.119552	0.155264	0.0012525	0.0200285	0.0136188	0.00222175	0.159658	0.175097	0.158182	0.125313	0.0388635	0.0469165	0.0278608	0.0387048	0.00636	0.0099695	0.0031355	0.0183205		8	0.121743	0.120983	0.067419	0.045242	0.00305225	-0.00017375	0.00422525	0.00014925	0.121472	0.1025	0.04424	0.025199	0.0415051	0.0276621	0.00998313	0.0157251	0.013353	0.013139	0.009235	0.011907		8	0.095614	0.117781	0.0706171	0.0486711
	10	0.162227	0.156629	0.128456	0.146604	0.0085585	0.0204735	0.0181583	0.00151425	0.154328	0.174212	0.166491	0.13496	0.033899	0.0455545	0.0319982	0.0352773	0.0088775	0.0120295	0.003474	0.017809		10	0.126648	0.121329	0.0799205	0.0501105	0.0151188	0.00501475	0.00254175	0.00355975	0.130733	0.114657	0.053264	0.04223	0.0381546	0.0272226	0.0126096	0.0177436	0.0108065	0.0040575	0.002228	0.013842		10	0.102249	0.121775	0.0762201	0.0652871
	12	0.160141	0.155399	0.128011	0.150228	0.0065305	0.0118045	0.0169098	0.00344375	0.160802	0.169811	0.164297	0.126838	0.038024	0.042096	0.0212113	0.0347903	0.0105435	0.014665	0.0093295	0.0213485		12	0.127759	0.11534	0.0732425	0.0596535	0.0137342	0.00544425	0.0121622	0.00010225	0.125583	0.10752	0.0529345	0.0418455	0.0377176	0.0288026	0.0118621	0.0205681	0.015058	0.014763	-0.0039225	0.0111755		12	0.099697	0.122603	0.0740311	0.0621521
	14	0.15644	0.148576	0.126558	0.151066	0.0092915	0.01522	0.0109287	-0.00539225	0.150959	0.170371	0.164154	0.125746	0.0373875	0.0408485	0.0301408	0.0356868	0.0119695	0.006608	0.000621	0.013812		14	0.131091	0.121048	0.0709635	0.0478885	0.00898125	-0.00176675	0.00573175	0.00247375	0.125177	0.107428	0.0537255	0.0352325	0.0404761	0.0330921	0.0168531	0.0153311	0.0117305	0.0040345	-0.0008635	0.0181155		14	0.091789	0.112981	0.0806306	0.0658816
	16	0.156502	0.142672	0.117763	0.146207	0.005365	0.0170245	0.00610325	0.00105325	0.156331	0.160102	0.168358	0.125099	0.037936	0.03439	0.0255583	0.0337863	0.0121155	0.014064	0.001325	0.014166		16	0.121999	0.123553	0.0724015	0.0488505	0.00597775	-0.00054125	0.00862325	0.00850225	0.127942	0.106595	0.0533175	0.0322335	0.0358276	0.0276186	0.00161512	0.0152161	0.0090115	0.0106975	-0.0086355	0.0118605		16	0.091029	0.109137	0.0807626	0.0557616
	18	0.155448	0.133162	0.11813	0.139041	0.0110725	0.017753	0.0183687	0.00281875	0.152327	0.155443	0.158177	0.127236	0.033411	0.038447	0.0242047	0.0283477	0.0101165	0.015726	0.0022775	0.0206465		18	0.119134	0.111633	0.0600165	0.0496935	0.0116382	0.0107373	0.00871175	0.00636275	0.118584	0.105591	0.0554055	0.0438595	0.0380341	0.0209431	0.0175761	0.0253411	0.016398	0.013957	0.0154615	0.0283855		18	0.091081	0.104294	0.0739361	0.0560961
	20	0.149547	0.139066	0.117461	0.140385	0.0008945	0.016282	0.0149607	0.00141475	0.147506	0.160166	0.15844	0.128078	0.0292625	0.0369305	0.0236368	0.0328318	0.008512	0.005957	0.0082355	0.0237825		20	0.121869	0.113312	0.0728495	0.0443015	0.00881325	0.00266625	0.00308975	-0.00410725	0.122837	0.112087	0.059387	0.039604	0.0336441	0.0264461	0.0156856	0.0102366	0.017629	0.01601	-0.010148	0.005707		20	0.0860725	0.109879	0.0756021	0.0613471
	22	0.148295	0.128162	0.116637	0.13387	0.0083875	0.0210665	0.0151558	0.00453675	0.15053	0.154415	0.161911	0.129075	0.026414	0.036093	0.0260657	0.0315088	0.005736	0.007031	0.0020915	0.0199925		22	0.119327	0.111883	0.061337	0.046429	0.0112063	0.00919725	0.00713625	0.00279725	0.120553	0.112648	0.048941	0.039456	0.0382391	0.0313911	0.00274312	0.0143661	0.013501	0.008827	0.001096	0.008269		22	0.0877345	0.100246	0.0783491	0.0497341
	24	0.142525	0.123691	0.115963	0.138019	0.012301	0.0160565	0.0134682	-0.00071475	0.149492	0.152392	0.167151	0.131566	0.028788	0.0281225	0.0249278	0.0261528	0.0128805	0.002741	-0.000449	0.018612		24	0.115037	0.110332	0.0623215	0.0392745	0.0114418	0.00210375	0.00287675	0.00374375	0.125122	0.114837	0.04478	0.044315	0.0289061	0.0210651	0.00685712	0.0135461	0.0162355	0.0108735	0.002163	0.010319		24	0.085719	0.096815	0.0755361	0.0573231
	26	0.142767	0.125737	0.109113	0.1447	0.0041365	0.015899	0.0141758	-0.00507525	0.148338	0.155436	0.152851	0.126464	0.0285485	0.034766	0.0153323	0.0269593	0.009552	0.0089665	0.0039765	0.0168435		26	0.128112	0.104785	0.053791	0.043478	0.00992325	0.00220525	0.00507775	-0.00250425	0.120016	0.107937	0.0501655	0.0386035	0.0269076	0.0215596	0.0156776	0.0153656	0.0134	0.012232	0.0008225	0.0045705		26	0.083452	0.10024	0.0736256	0.0626986
	28	0.133816	0.118815	0.107804	0.131622	0.001982	0.0158755	0.0124318	0.00340175	0.144174	0.15051	0.161535	0.129473	0.030965	0.0311315	0.0261252	0.0333212	0.005941	0.0156135	-0.0018905	0.0144175		28	0.117707	0.107016	0.053713	0.029814	0.00825925	0.00186625	-0.00261925	0.00026875	0.119789	0.109596	0.053844	0.044853	0.0362676	0.0254536	0.0134496	0.0279206	0.014221	0.007639	0.00233	0.015653		28	0.075746	0.095515	0.0639091	0.0569151
	30	0.132127	0.104346	0.109851	0.129034	0.0036115	0.014009	0.0123362	-0.00535375	0.145397	0.161687	0.163792	0.131901	0.0281175	0.029179	0.0219438	0.0317578	0.0143465	0.0123775	-0.003204	0.016541		30	0.109696	0.110058	0.067212	0.038412	0.00702175	0.00133675	0.00230925	-0.00079675	0.121168	0.111798	0.049029	0.037757	0.0322231	0.0209631	0.0234716	0.0220456	0.0142795	0.0077785	0.0001445	0.0065845		30	0.074263	0.082545	0.0643096	0.0591846
	32	0.135238	0.123942	0.117925	0.132964	0.004632	0.0118475	0.0155438	-0.00506525	0.144387	0.15095	0.164101	0.128849	0.0244035	0.0259615	0.0190143	0.0267462	0.0058385	0.0141065	0.003806	0.012714		32	0.112623	0.112479	0.067437	0.044973	0.0117652	0.00123625	0.00136525	0.0102053	0.120728	0.104946	0.049845	0.042046	0.0324926	0.0254216	0.00327462	0.0105036	0.0134045	0.0025255	0.0025935	0.0122055		32	0.072961	0.095249	0.0682621	0.0525261
	34	0.13148	0.112265	0.097586	0.121592	0.00541	0.013523	0.0148092	0.00237625	0.146411	0.151593	0.159246	0.127765	0.0217855	0.026523	0.0241113	0.0295222	0.005069	0.009075	0.0004935	0.0206965		34	0.103078	0.104044	0.058729	0.039042	0.0148777	0.00695575	0.0188868	0.00770675	0.121545	0.113599	0.047672	0.028668	0.0405436	0.0241476	0.0120451	0.0211021	0.01295	0.008316	0.0013175	0.0030755		34	0.0733915	0.09157	0.0562331	0.0451101
	36	0.136759	0.112441	0.104032	0.130247	0.0067315	0.0162475	0.0109097	-0.00428725	0.145596	0.148601	0.155175	0.123719	0.030124	0.0217815	0.0197953	0.0217063	0.014051	0.009885	0.0032155	0.0099365		36	0.1046	0.105728	0.0669695	0.0306205	0.00585425	-0.00373375	0.0106343	0.00021125	0.11281	0.101938	0.046562	0.028543	0.0328046	0.0213226	0.00184162	0.00690662	0.011207	0.009259	-0.0026995	0.0106255		36	0.073113	0.0917425	0.0658701	0.0626411
	38	0.132666	0.116144	0.114322	0.127376	0.007326	0.019411	0.0117403	-0.00342875	0.143663	0.15004	0.156345	0.12326	0.024339	0.0280405	0.0199563	0.0192213	0.004353	0.0014955	0.0043135	0.0186005		38	0.116364	0.103455	0.0568075	0.0367755	0.0131237	0.00160175	0.0227583	0.00331625	0.111015	0.102299	0.044303	0.026782	0.0322366	0.0251856	0.00626613	0.0177341	0.01256	0.020299	-0.0084595	0.0131495		38	0.0695655	0.0798965	0.0691501	0.0514791
	40	0.13021	0.110734	0.098247	0.120721	0.006376	0.015574	0.00651525	-0.00390875	0.140801	0.151056	0.159808	0.125591	0.0206025	0.027353	0.0153738	0.0254597	0.00912	0.0097715	0.005718	0.014437		40	0.10578	0.0918256	0.05526	0.025374	0.00934175	0.00288375	0.0103318	0.00319675	0.120616	0.0975945	0.034984	0.025827	0.0340901	0.0213671	0.00387212	0.00974012	0.0151325	0.0156385	0.004602	0.012437		40	0.071131	0.08257	0.0587431	0.0423441
	42	0.120746	0.1008	0.111376	0.120456	0.0034995	0.018015	0.0107817	-0.00412625	0.143536	0.14976	0.155819	0.128827	0.0193955	0.0336275	0.0180123	0.0235243	0.003707	-0.002747	0.0054635	0.0150595		42	0.112837	0.105771	0.0640705	0.0316045	0.00784025	0.00212125	0.0100623	0.0168903	0.113082	0.102817	0.035142	0.02631	0.0313946	0.0285186	0.0223571	0.0272791	0.013887	0.007199	0.0080405	0.0155125		42	0.067884	0.078238	0.0659366	0.0499706
	44	0.121685	0.106357	0.094149	0.117861	0.00193	0.0132175	0.00924325	-0.00701275	0.142681	0.135633	0.153348	0.118951	0.013687	0.02354	0.00910275	0.0270498	0.007355	0.0046635	-0.001451	0.009649		44	0.0971296	0.0971586	0.05297	0.034993	0.00548975	0.00530775	0.0225912	0.00665825	0.105422	0.103475	0.047469	0.020379	0.0226241	0.0181381	0.0107491	0.00692312	0.0087885	0.0163615	-0.0077045	0.0186105		44	0.0694775	0.0895625	0.0582951	0.0494721
	46	0.119694	0.113281	0.099816	0.117147	-0.0001735	0.0163685	0.0153047	-0.00890025	0.1462	0.149721	0.150309	0.113514	0.023476	0.0276655	0.0200297	0.0236447	0.001533	0.0015145	-0.0046905	0.0114575		46	0.107999	0.0899586	0.053034	0.039838	0.00570425	0.00196425	0.0134498	0.0147748	0.114798	0.0959085	0.0371235	0.0261005	0.0264371	0.0191741	0.0106911	0.0174991	0.005103	0.001113	0.000955	-0.000511		46	0.0622395	0.080556	0.0553531	0.0452371
	48	0.126884	0.106102	0.097788	0.109211	0.000861	0.012972	0.0150122	-0.00665675	0.143353	0.142879	0.148705	0.120549	0.0285375	0.027585	0.00764225	0.0209303	0.0104215	-0.0114	-0.0048495	0.0094485		48	0.112057	0.10135	0.0545175	0.0322835	0.0170577	-0.00107225	0.00021175	0.00225475	0.108543	0.103316	0.0243225	0.0191365	0.0346956	0.0218136	0.00523513	0.0222481	0.00776	0.004897	0.0163685	0.0344805		48	0.0586655	0.0799025	0.0630991	0.0446221
	50	0.124377	0.103497	0.097914	0.107265	0.006209	0.0148445	0.0141893	-0.00331875	0.136572	0.141707	0.148347	0.112827	0.0209655	0.019638	0.00641475	0.0119098	0.0040055	-0.011445	0.0056405	0.0202425		50	0.0960116	0.0868046	0.053894	0.031555	0.0103838	-0.00553625	0.0122053	-0.00293675	0.0929745	0.0944025	0.0388785	0.0195925	0.0298281	0.00370213	0.0220481	0.0216751	0.007672	0.010944	-0.0039985	0.0034505		50	0.06253	0.0775965	0.0466621	0.0328491
	52	0.121132	0.104492	0.098094	0.115886	0.005861	0.0130855	0.0114427	-0.00973825	0.14274	0.140353	0.145495	0.115675	0.0184825	0.0150405	0.0125287	0.0313667	0.005072	0.004227	-0.000929	0.01021		52	0.0982386	0.104157	0.056792	0.028646	0.0126543	-0.00125975	0.0113008	0.0157438	0.098514	0.102922	0.034332	0.021943	0.0356091	0.0283331	0.00119463	0.0126616	0.0076555	0.0055715	-0.000438	0.005807		52	0.053931	0.085375	0.0482831	0.0423741
	BRET AUC
		mGαi				mGαs				mGαo				mGαq				mGα12
	TUG-891	7.375	6.391	6.227	6.304	0.2948	0.419	0.4245	0.2048	7.685	7.196	7.608	6.77	1.345	1.821	1.177	1.47	0.5102	0.5881	0.4403	0.4348
	CpdA	6.082	5.149	2.831	2.471	0.4354	0.206	0.4664	0.2052	5.42	5.747	1.733	2.234	1.57	1.358	0.6494	0.7648	0.5225	0.5446	0.2454	0.4509
	a linolenic acid	4.423	4.108	3.163	2.641	0.2606	0.3944	0.1778	0.1477	4.792	4.229	3.054	3.53	1.234	1.457	0.6653	0.55	0.3014	0.3375	0.1722	0.1898
	BRET Statistics:
	TUG-891
	mGαq vs. mGαi	****	<0.0001
	mGαq vs. mGαs	ns	0.1705
	mGαq vs. mGαo	****	<0.0001
	mGαq vs. mGα12	ns	0.2819
	CpdA
	mGαq vs. mGαi	****	<0.0001
	mGαq vs. mGαs	ns	0.4862
	mGαq vs. mGαo	****	<0.0001
	mGαq vs. mGα12	ns	0.6216
	α-Linolenic Acid
	mGαq vs. mGαi	***	0.0001
	mGαq vs. mGαs	ns	0.5164
	mGαq vs. mGαo	****	<0.0001
	mGαq vs. mGα12	ns	0.5225
[truncated: 16 more columns]

## Sheet: Fig.1d
	FFA4 localization (%)
	3T3-L1	Intracellular FFA4																PM FFA4
		87.1707	60.3325	96.5756	96.752	81.5626	43.5202	74.1823	66.067	80.4727	94.9714	67.7353	92.2353	77.8251	72.6478	90.8403	60.5533	12.8293	39.6675	3.42435	3.24802	18.4374	56.4798	25.8177	33.933	19.5273	5.02864	32.2647	7.7647	22.1749	27.3523	9.15966	39.4467
	Imm. Brown	Intracellular FFA4
		75.2323	84.8938	78.6919	83.3636	96.0718	62.4977	91.4928	61.3919	96.5856	93.548	79.0132	65.6917	67.2243	66.5842	90.9172	91.7712	75.4984	76.0744	97.1958	87.8725	63.4299	81.1866	94.1412	98.0759	78.0843	80.8259	73.1251	68.9193	74.4329	72.5268	72.068	81.9067	95.7625	76.5236	71.7352	91.1948	89.0276	94.2269	98.5313	60.1471	90.005	69.156	87.9262	62.4602	84.1521	92.9099	91.341	80.4074
[truncated: 58 more columns]

## Sheet: Fig.1f
	Time (minutes)	3T3-L1: Intracellular FFA4													3T3-L1: Plasma mem. FFA4
	0	1.02029	1.26441	1.28129	1.36039	0.973494	1.20596	0.947677	0.969042	1.27289	1.24427	1.14249	0.953975	0.977085	0.54632	0.617451	0.468416	1.90288	0.319665	0.396227	0.393138	0.632185	0.361415	0.537431	0.47099	0.448332
	1	0.979817	1.25478	1.48857	1.96199	1.0412	1.15428	1.08634	0.964781	1.35657	1.11136	1.18633	0.916369	0.927604	0.443269	0.448026	0.467627	0.738614	0.411969	0.443679	0.568194	0.692319	0.490133	0.564882	0.486002	0.475277
	2	0.9613	1.317	1.60864	1.97007	1.16346	1.19826	1.28943	0.92454	1.38388	1.10637	1.17401	0.981811	0.949613	0.486706	0.389348	0.562004	0.79533	0.339665	0.423133	0.595715	0.702609	0.491695	0.544163	0.523529	0.502105
	3	1.00759	1.3316	1.62303	2.02208	1.14296	1.21042	1.26619	1.00229	1.35356	1.08839	1.16518	1.00765	0.983035	0.484575	0.408602	0.590905	0.812256	0.428409	0.424249	0.599407	0.692392	0.387198	0.519619	0.536151	0.528182
	4	1.0083	1.29142	1.55977	2.06457	1.2226	1.21704	1.25244	1.01254	1.33301	1.09148	1.1508	0.920508	0.993921	0.515576	0.346089	0.572249	0.781891	0.363007	0.425614	0.606962	0.705844	0.434101	0.538923	0.56497	0.540646
	5	1.03551	1.28691	1.6224	2.09136	1.21253	1.17703	1.27915	1.0091	1.33151	1.13215	1.14542	0.966879	0.997726	0.568723	0.361008	0.599483	0.793898	0.408361	0.393852	0.704219	0.696204	0.415964	0.537456	0.562856	0.526368
	6	1.05139	1.27191	1.62247	2.01013	1.17788	1.14762	1.35283	1.07167	1.35574	1.07967	1.16001	0.826842	1.0032	0.580517	0.339418	0.54222	0.771866	0.521281	0.401905	0.733267	0.712121	0.430652	0.509965	0.523072	0.60762
	7	1.04614	1.25248	1.66849	2.02335	1.21702	1.15029	1.38001	1.09191	1.34134	1.08043	1.17007	0.920763	1.0095	0.633427	0.329399	0.578564	0.749102	0.378638	0.384344	0.744181	0.720211	0.434906	0.5217	0.543883	0.542516
	8	1.07502	1.21795	1.68313	2.06367	1.24845	1.15941	1.47301	1.11547	1.34217	1.06802	1.17206	0.953092	1.02079	0.523679	0.297183	0.614198	0.771512	0.369735	0.393497	0.726737	0.704439	0.434764	0.508231	0.547451	0.597929
	9	1.06641	1.21105	1.71243	2.05305	1.25299	1.17666	1.45594	1.11236	1.34632	1.04854	1.17192	0.900873	1.04262	0.580588	0.31349	0.55687	0.740356	0.391698	0.398166	0.759909	0.703091	0.441824	0.518593	0.554287	0.532938
	10	1.11197	1.2204	1.76058	2.09317	1.26219	1.13933	1.46167	1.15946	1.32757	1.07125	1.13984	0.861957	1.05416	0.617164	0.300546	0.622923	0.731004	0.409807	0.394801	0.760652	0.674826	0.424911	0.531351	0.548322	0.525391
	11	1.12561	1.22789	1.76356	2.05502	1.2613	1.16861	1.44307	1.07665	1.35845	1.02854	1.14853	0.878948	1.01774	0.561437	0.293662	0.611005	0.765341	0.382635	0.419977	0.73602	0.690742	0.432089	0.519065	0.585251	0.567281
	12	1.12917	1.1989	1.82339	2.14367	1.30435	1.17057	1.42267	1.05498	1.35925	1.081	1.20803	0.84201	1.05628	0.606883	0.289195	0.568027	0.775517	0.463649	0.423283	0.770421	0.692104	0.439667	0.529869	0.598134	0.551209
	13	1.11299	1.18086	1.80084	2.15278	1.25563	1.16561	1.42164	1.14106	1.37982	1.11437	1.21757	0.869347	1.04654	0.667207	0.25884	0.688262	0.790063	0.424871	0.42312	0.772903	0.684089	0.443032	0.545923	0.598881	0.578071
	14	1.14127	1.11312	1.84813	2.1492	1.28388	1.11686	1.48002	1.18124	1.3925	1.0755	1.23828	0.84776	1.09357	0.666479	0.253343	0.685771	0.80947	0.529163	0.403509	0.790216	0.696	0.469206	0.518436	0.60463	0.582423
	15	1.16212	1.19116	1.8694	2.09506	1.21321	1.13438	1.51314	1.20808	1.41563	1.10024	1.25365	0.844266	1.11641	0.60841	0.256198	0.716788	0.796726	0.444648	0.417589	0.796922	0.719077	0.486584	0.539424	0.583693	0.548489
	16	1.17314	1.16495	1.82835	2.14803	1.31403	1.17477	1.56057	1.20147	1.40918	1.0614	1.25515	0.795113	1.09631	0.628524	0.253885	0.728373	0.803573	0.501502	0.440911	0.814161	0.723498	0.492378	0.544053	0.61383	0.551666
	17	1.18667	1.14364	1.81164	2.20173	1.33715	1.17691	1.5538	1.17597	1.41493	1.03086	1.269	0.832463	1.10191	0.726159	0.242404	0.618374	0.868561	0.453127	0.445593	0.795471	0.737659	0.502084	0.518747	0.627802	0.577375
	18	1.20067	1.15393	1.88268	2.185	1.38846	1.1623	1.55974	1.21316	1.39432	1.05588	1.26037	0.783391	1.11055	0.767679	0.267501	0.678192	0.849823	0.547597	0.437904	0.789586	0.714338	0.487958	0.518439	0.637818	0.532097
	19	1.22094	1.16697	1.84261	2.2101	1.35758	1.14128	1.51599	1.23049	1.40377	1.06926	1.28319	0.820509	1.11212	0.801008	0.305472	0.754616	0.852337	0.615123	0.452444	0.78799	0.724471	0.495622	0.53444	0.64097	0.556426
	20	1.24498	1.14833	1.92757	2.21679	1.34746	1.15382	1.53005	1.24895	1.3938	1.09037	1.26374	0.942784	1.12368	0.778114	0.291984	0.750216	0.87275	0.504798	0.435603	0.768295	0.724398	0.490046	0.529716	0.629386	0.539234
	21	1.24809	1.13894	1.88662	2.18037	1.35217	1.14407	1.6258	1.25452	1.41584	1.07177	1.29353	0.912943	1.10931	0.796056	0.302147	0.727087	0.839451	0.534972	0.470458	0.755068	0.755163	0.491607	0.529262	0.623724	0.579732
	22	1.23795	1.14699	1.86408	2.20493	1.38345	1.14113	1.64156	1.2732	1.41407	1.09581	1.29827	0.851975	1.11013	0.767815	0.364901	0.759565	0.854765	0.579481	0.476231	0.799221	0.762643	0.495041	0.534683	0.633189	0.599406
	23	1.29227	1.15293	1.92201	2.22345	1.37294	1.10044	1.66058	1.32105	1.43874	1.07474	1.31126	0.933945	1.11329	0.797617	0.345261	0.777549	0.847581	0.689841	0.46326	0.815979	0.796525	0.520024	0.54869	0.64258	0.589222
	24	1.25657	1.14535	1.97985	2.19909	1.35516	1.11611	1.66586	1.29584	1.43085	1.08839	1.325	0.910392	1.15393	0.854519	0.359744	0.817596	0.863881	0.588179	0.450958	0.871246	0.783593	0.521969	0.551606	0.625322	0.582953
	25	1.23962	1.13208	1.99873	2.22085	1.35316	1.09383	1.66512	1.26828	1.4249	1.06372	1.32941	1.01934	1.15507	0.877893	0.414698	0.812707	0.856513	0.523377	0.477341	0.807838	0.795033	0.5257	0.551818	0.647617	0.548504
	26	1.24313	1.1246	2.00028	2.21066	1.38996	1.07352	1.67277	1.2693	1.40839	1.09645	1.31884	0.986391	1.16667	0.913807	0.325563	0.825277	0.852478	0.621776	0.455037	0.814963	0.764894	0.534499	0.558295	0.651462	0.567637
	27	1.28617	1.144	2.10906	2.19025	1.32973	1.04908	1.70208	1.27366	1.40699	1.09448	1.3295	0.953424	1.17167	0.889933	0.368863	0.821484	0.865281	0.473743	0.453995	0.770808	0.778606	0.535049	0.58833	0.63557	0.549503
	28	1.27093	1.14689	2.04849	2.2294	1.41569	1.05807	1.70564	1.28415	1.41655	1.09653	1.33291	0.926573	1.19534	0.88464	0.375324	0.928031	0.890679	0.580357	0.46642	0.794589	0.748418	0.541114	0.571576	0.685284	0.568973
	29	1.28754	1.1465	2.01174	2.25228	1.43013	1.08852	1.7244	1.30975	1.40826	1.07213	1.3478	0.81528	1.17287	0.907125	0.406876	0.905751	1.00414	0.629331	0.472496	0.897518	0.762547	0.529174	0.600066	0.687104	0.585595
	Time (minutes)	Immortalized brown adipocytes: Intracellular FFA4																	Immortalized brown adipocytes: Plasma mem. FFA4
	0	1.0749	1.13344	1.10407	1.20285	1.28235	1.39794	1.28716	1.10177	1.98289	1.35655	1.04809	1.20085	1.60317	1.48592	1.11228	1.2595	1.01326	0.635791	0.690958	0.527923	0.634365	0.783514	0.35586	0.568941	0.74104	1.81912	0.668254	0.636822	0.564805	0.426319	0.617984	0.65983	0.450101
	1	1.0363	1.14254	1.09706	1.22689	1.35604	1.54387	1.22457	1.15363	2.16629	1.41486	1.05586	1.176	1.71815	1.47992	1.09831	1.29648	0.951058	0.681822	0.772738	0.580086	0.732487	0.751294	0.390909	0.58471	0.777892	1.7724	0.661885	0.656933	0.578721	0.471945	0.570097	0.688157	0.43115
	2	1.06371	1.21023	1.10458	1.23076	1.38497	1.60875	2.89307	1.31682	2.33288	1.44048	1.07363	1.28776	3.29757	3.17638	1.11213	1.39448	0.974009	0.69002	0.769319	0.562895	0.736636	0.765151	0.544428	1.20199	0.807539	1.73884	0.65576	0.652632	0.613474	1.17347	1.51455	0.744581	0.531505
	3	1.095	1.21254	1.0953	1.24142	1.39748	1.60471	3.13596	1.31945	2.29405	1.38304	1.08172	1.29768	3.84071	3.50142	1.13219	1.29834	1.01239	0.683657	0.74576	0.553815	0.718792	0.78664	0.415795	1.17591	0.818629	1.69648	0.658669	0.649932	0.614966	1.06576	1.28505	0.74573	0.540266
	4	1.11641	1.19809	1.10421	1.27033	1.41259	1.64058	3.01817	1.30897	2.2455	1.37912	1.06382	1.30764	3.75955	3.35999	1.13064	1.31467	1.02527	0.670714	0.717631	0.544362	0.663918	0.820305	0.506835	1.10975	0.83148	1.74074	0.647458	0.701216	0.634812	1.06077	1.08491	0.708316	0.511657
	5	1.12615	1.19631	1.06504	1.30802	1.416	1.67598	3.27365	1.39409	2.37696	1.37506	1.10659	1.32065	3.6127	3.34933	1.1466	1.34403	1.05893	0.651892	0.724862	0.564347	0.72296	0.827342	0.540074	1.08883	0.844414	1.50503	0.658646	0.704584	0.617406	0.981029	1.01887	0.711563	0.49671
	6	1.11665	1.19149	1.09224	1.33706	1.45166	1.63271	3.27665	1.32746	2.32485	1.3764	1.11451	1.32387	3.86974	3.43872	1.13161	1.33897	0.9678	0.655297	0.756471	0.534443	0.753671	0.907796	0.525809	1.15949	0.839445	1.48505	0.686775	0.719078	0.617353	1.11461	1.05412	0.719068	0.476
	7	1.1196	1.1695	1.10151	1.34902	1.40591	1.76832	3.53779	1.41581	2.4674	1.34857	1.12912	1.36585	3.9216	3.17739	1.13024	1.37975	0.910712	0.659952	0.743533	0.515975	0.717644	0.928253	0.575347	1.07152	0.890996	1.46426	0.654208	0.72708	0.613195	1.50967	1.31813	0.717135	0.477045
	8	1.13226	1.18171	1.11758	1.3696	1.47644	1.7544	3.37205	1.3724	2.31862	1.35814	1.1432	1.35519	3.80251	3.41978	1.20258	1.31954	0.947394	0.632783	0.762805	0.486376	0.749	0.971099	0.590709	1.15919	0.886183	1.76046	0.644634	0.754382	0.643182	1.25707	1.16464	0.731321	0.504938
	9	1.14819	1.16233	1.14298	1.3701	1.46152	1.621	3.36177	1.35718	2.3581	1.34677	1.16362	1.32846	3.75246	3.5576	1.14454	1.33512	0.949561	0.668766	0.7709	0.537318	0.762754	0.958496	0.508562	1.10642	0.916065	1.69875	0.66147	0.759111	0.631954	1.12423	1.31807	0.707513	0.481025
	10	1.13161	1.19175	1.15114	1.38162	1.48248	1.70419	3.16219	1.40741	2.60065	1.36179	1.18439	1.35745	3.55296	3.39854	1.1661	1.29053	0.985303	0.697359	0.747003	0.59199	0.712409	0.989029	0.498376	1.00685	0.857425	1.31642	0.659755	0.781941	0.635763	1.06992	1.28117	0.731122	0.519888
	11	1.17035	1.21657	1.17762	1.3786	1.4503	1.71137	3.30765	1.32299	2.79338	1.3648	1.21076	1.42549	3.71627	3.45639	1.1227	1.3506	0.980056	0.712789	0.784589	0.553426	0.673121	1.03216	0.527619	1.14181	0.867256	1.34125	0.669503	0.797671	0.65402	1.38565	1.24214	0.803437	0.605863
	12	1.15884	1.17763	1.15746	1.37678	1.45032	1.78577	3.26883	1.3347	2.62584	1.3791	1.21724	1.40256	3.69604	3.52222	1.20818	1.333	0.965965	0.728843	0.79236	0.582983	0.644267	0.964002	0.603116	1.15668	0.874932	1.47193	0.695054	0.789476	0.635862	1.81204	1.57765	0.7739	0.606897
	13	1.15778	1.19265	1.17226	1.38402	1.51365	1.692	3.47632	1.37654	2.71137	1.4192	1.21951	1.44033	3.84044	3.38573	1.22093	1.33501	0.952278	0.701375	0.77268	0.553315	0.64572	1.04592	0.563364	1.14343	0.907593	1.43024	0.692768	0.769013	0.661366	1.24834	1.53168	0.808966	0.561407
	14	1.16202	1.17836	1.24043	1.39194	1.51877	1.69042	3.67616	1.36838	2.66065	1.41572	1.25395	1.44926	3.49587	3.47164	1.27738	1.39658	0.972114	0.706731	0.742945	0.616455	0.733116	1.06175	0.497181	1.13359	0.900593	1.4555	0.733141	0.766286	0.660124	1.14963	1.44062	0.763022	0.524457
	15	1.18186	1.21589	1.25175	1.41362	1.51333	1.71741	3.73372	1.37726	2.66438	1.3666	1.2781	1.5063	4.10387	3.58487	1.10733	1.34633	1.02859	0.749677	0.772257	0.605024	0.68231	0.951068	0.605046	1.14148	0.90505	1.50046	0.764116	0.809057	0.614264	2.69844	1.44689	0.862673	0.564308
	16	1.1808	1.2	1.24466	1.40356	1.48141	1.80371	3.22395	1.36605	2.83023	1.33549	1.28083	1.50955	4.17473	3.4573	1.196	1.44132	1.02399	0.723801	0.760724	0.62675	0.661888	0.994723	0.54436	1.15234	0.854475	1.49981	0.703493	0.810332	0.646273	2.6309	1.46839	0.836636	0.574981
	17	1.17909	1.20288	1.25446	1.42931	1.47765	1.69792	3.90115	1.29907	2.76425	1.33758	1.3073	1.43565	4.1626	3.4241	1.27832	1.43091	1.02018	0.75068	0.767813	0.634012	0.714828	1.00849	0.515459	0.993341	0.883322	1.48899	0.631723	0.834598	0.653465	2.72397	1.77283	0.817716	0.614795
	18	1.20217	1.23141	1.26042	1.42727	1.48074	1.79446	3.77345	1.34884	2.72963	1.36297	1.32805	1.41483	4.00215	3.64811	1.1619	1.54734	1.01165	0.700248	0.766298	0.634044	0.728558	1.04222	0.587039	1.02946	0.845821	1.50069	0.70344	0.846251	0.637682	2.37607	1.52475	0.817869	0.622844
	19	1.19622	1.24436	1.28623	1.41928	1.46631	1.782	3.57648	1.39492	2.83324	1.3665	1.34631	1.42966	4.0286	3.62285	1.21042	1.52924	1.03239	0.727304	0.767567	0.621732	0.758827	0.97065	0.580507	1.02919	0.866386	1.48186	0.691533	0.800685	0.641741	2.902	1.73543	0.857166	0.558592
	20	1.21327	1.23436	1.29029	1.4348	1.44487	1.81581	3.50073	1.4005	2.75824	1.36597	1.3507	1.47811	4.09277	3.38144	1.33652	1.55294	1.00988	0.712252	0.785363	0.583811	0.721852	0.930381	0.459474	0.962034	0.821173	1.38829	0.657588	0.88502	0.638548	2.38037	1.42555	0.826912	0.641419
	21	1.21073	1.22663	1.30651	1.43163	1.53656	1.83818	3.66793	1.43142	2.68215	1.35808	1.34424	1.52228	4.0183	3.46632	1.3565	1.5137	1.08202	0.733703	0.799629	0.645176	0.753822	0.998627	0.48749	0.998197	0.855604	1.45064	0.621347	0.857022	0.623906	2.81973	1.59852	0.782408	0.651411
	22	1.21313	1.22821	1.30832	1.44902	1.506	1.81759	4.06883	1.45096	3.05058	1.40906	1.33996	1.49872	4.05911	3.48089	1.40236	1.49554	1.05523	0.689147	0.791134	0.632722	0.752721	1.01857	0.468367	1.04972	0.854615	1.35114	0.770361	0.835197	0.655534	3.20684	1.77955	0.794576	0.592736
	23	1.22633	1.25316	1.29273	1.46041	1.54395	1.87386	4.09842	1.47558	2.89939	1.42483	1.40284	1.51001	4.09008	3.56667	1.23587	1.52977	1.03926	0.684714	0.793134	0.57889	0.76071	1.06794	0.407062	0.964511	0.86432	1.49105	0.718756	0.845393	0.63066	2.76164	1.4041	0.87977	0.60786
	24	1.2397	1.21945	1.31329	1.46425	1.51271	1.84165	4.18129	1.44829	2.85057	1.43652	1.41354	1.47084	3.84733	3.63934	1.30533	1.54856	1.05781	0.704594	0.801708	0.615337	0.791397	1.07069	0.523829	1.0707	0.89658	1.40773	0.733771	0.817919	0.636295	3.18673	1.73705	0.948161	0.62754
	25	1.23525	1.22459	1.28895	1.46928	1.47255	1.84161	3.79957	1.44264	3.08252	1.45903	1.41449	1.52213	3.87832	3.53044	1.30916	1.55051	1.11515	0.749619	0.851101	0.624839	0.727362	1.04406	0.447863	1.06384	0.862003	1.52622	0.79592	0.839796	0.629371	2.92648	1.69799	0.919612	0.645531
	26	1.26329	1.21916	1.2973	1.47122	1.51465	1.82324	3.91902	1.43436	3.02493	1.46575	1.43102	1.63318	3.65901	3.666	1.29775	1.54748	1.15804	0.788772	0.847514	0.600324	0.771311	1.06006	0.48417	1.01463	0.850908	1.63447	0.789271	0.917085	0.651961	3.12117	1.69309	1.00703	0.646638
	27	1.2663	1.24002	1.32007	1.46494	1.51989	1.81087	3.76012	1.41041	3.07368	1.4879	1.39608	1.56544	3.69909	3.61887	1.31139	1.70936	1.08883	0.805237	0.866757	0.628572	0.844138	1.05066	0.55446	1.0139	0.861986	1.60231	0.749777	0.826728	0.696743	2.80234	1.42203	0.957621	0.661333
	28	1.26384	1.26093	1.34848	1.47415	1.53832	1.81232	3.98831	1.40181	3.16007	1.48054	1.51117	1.58453	3.90627	3.51316	1.37141	1.67331	1.12752	0.837071	0.862215	0.637339	0.803302	1.04099	0.51645	1.02909	0.825642	1.74467	0.881505	0.858206	0.707655	2.90338	1.38774	1.00307	0.663499
	29	1.26301	1.25654	1.2709	1.49387	1.51476	1.86718	3.92468	1.48281	3.26566	1.52214	1.41978	1.65467	4.00823	3.48787	1.39112	1.85208	1.09994	0.788295	0.836274	0.665864	0.865659	0.993025	0.437578	1.02046	0.890718	1.53691	0.93283	0.818371	0.733694	2.84765	1.74037	0.989574	0.675666
		1.26229	1.22355	1.3213	1.50572	1.49896	1.86693	3.61617	1.48365	3.18484	1.62512	1.43972	1.72323	3.88649	3.64377	1.44977	1.7542	1.08063	0.788629	0.827808	0.651384	0.763906	0.915368	0.547143	1.05783	0.856269	1.67748	0.841869	0.858114	0.758987	2.97056	1.64242	0.886788	0.600356

## Sheet: Fig.1g
	Pixel intensity
	Distance	0	0.03237	0.06474	0.0971	0.12947	0.16184	0.19421	0.22658	0.25894	0.29131	0.32368	0.35605	0.38841	0.42078	0.45315	0.48552	0.51789	0.55025	0.58262	0.61499	0.64736	0.67972	0.71209	0.74446	0.77683	0.8092	0.84156	0.87393	0.9063	0.93867	0.97104	1.0034	1.03577	1.06814	1.10051	1.13287	1.16524	1.19761	1.22998	1.26235	1.29471	1.32708	1.35945	1.39182	1.42419	1.45655	1.48892	1.52129
	FFA4	2479.85	2429.13	2381.61	2305.14	2227.31	2214.06	2330.33	2566.41	2842.12	3049.31	3104.07	3036.31	2885.17	2712.26	2523.65	2351.77	2208.82	2109.36	2017.21	1921.89	1827.78	1751.68	1701.39	1677.47	1678.05	1688.69	1686.8	1654.73	1597.13	1537.16	1498	1481.44	1465.77	1433.59	1406.45	1409.06	1427.62	1411.92	1343.68	1275.17	1252.03	1261.03	1253.83	1233.24	1230.84	1250.9	1256.71	1228.19
	PLIN1	2179.84	2220.73	2250.05	2274.32	2296.7	2342.47	2404.99	2491.59	2585.24	2688.09	2798.1	2922.86	3066.86	3213.18	3328.07	3372.58	3318.48	3173.75	2975.24	2766.64	2584.13	2436.73	2316.93	2212.78	2123	2048.11	1992.82	1955.3	1930.55	1905.86	1868.02	1809.5	1739.66	1677.04	1638.3	1619.95	1607.2	1587.45	1558.79	1526.91	1494.74	1461.59	1428.3	1404.32	1395.44	1399.07	1401.57	1390.91
[truncated: 113 more columns]
