# Supplementary material for: Intracrine FFA4 signaling controls lipolysis at lipid droplets
Source: Nat Chem Biol. 2025 Aug 5;22(1):109–19. doi: 10.1038/s41589-025-01982-5 (PMC12727528; doi:10.1038/s41589-025-01982-5)
Supplement: Supplementary file 6 — Statistical source data. [file 41589_2025_1982_MOESM6_ESM.xlsx]

## Sheet: Fig. 3a
	BRET: FFA4 & mGo TUG-891													BRET: FFA4 & mGi TUG-891
	Time (minutes)	Undifferentiated			Differentiated									Time (minutes)	Undifferentiated			Differentiated
	-6	0.001002	0.001103	-0.00059	0.00257825	0.00123425	-0.0197904	0.0244256	-0.0102352	0.0139577	-0.007244	0.002532		-6	-0.000705667	0.000939333	0.000284333	-0.009653	0.013895	-0.021285	0.01592	0.0179366	-0.0182324	-0.0247277	0.0133043
	-4	0.00185967	0.00183367	-0.00267633	0.00360475	0.00290775	-0.0239719	0.0229001	-0.00906225	0.0138978	-0.0029745	0.0013465		-4	-0.000741333	0.00125567	-0.000364333	-0.0086055	0.0101885	-0.0170385	0.0148695	0.0150581	-0.0176469	-0.0226473	0.0197398
	-2	-0.000628	0.001502	-0.002932	-0.00031175	-0.00055375	-0.0216869	0.0206831	-0.0130148	0.00842525	-0.003841	0.00324		-2	-0.00104	0.001585	-0.000573	-0.0094125	0.0113585	-0.0187385	0.0191825	0.0170561	-0.0117439	-0.0159842	0.0221198
	0	0.000454667	0.00152667	-0.00245533	-0.00509725	-0.00436225	-0.0219379	0.0193781	-0.0149713	0.0110028	-0.0014675	0.0084085		0	-0.00204833	0.00236667	-0.000958333	-0.0104435	0.0026725	-0.014976	0.022066	0.0110341	-0.0134619	-0.0152467	0.0234423
	2	0.0501353	0.0528753	0.0503553	0.0899817	0.0823867	0.0495126	0.10084	0.0399718	0.0831898	0.06263	0.069313		2	0.0558293	0.0595003	0.0509653	0.0754555	0.103236	0.0073325	0.0325845	0.0655421	0.0547271	0.0426528	0.0752527
	4	0.0514573	0.0519453	0.0492923	0.106119	0.0954673	0.0610591	0.110669	0.0506342	0.0805712	0.068019	0.085274		4	0.0647847	0.0631517	0.0572207	0.0843835	0.112297	0.003285	0.03397	0.0752611	0.0632851	0.0491763	0.0841293
	6	0.0504567	0.0511277	0.0487937	0.104676	0.100817	0.0677511	0.116487	0.0538747	0.0911908	0.0797905	0.0900675		6	0.065145	0.06282	0.059204	0.089994	0.119757	0.0113485	0.0366705	0.0776086	0.0638856	0.0523188	0.0918118
	8	0.0498007	0.0492677	0.0495177	0.106903	0.0976672	0.0649201	0.115789	0.0563857	0.0934647	0.0896135	0.0959325		8	0.0628283	0.0620473	0.0579213	0.090335	0.121151	0.018736	0.0425	0.0812486	0.0611346	0.0542637	0.0933107
	10	0.048918	0.048383	0.046787	0.106203	0.100488	0.0670951	0.11898	0.0569033	0.0980152	0.091213	0.102791		10	0.0625377	0.0592597	0.0552467	0.089706	0.125849	0.0246605	0.0472835	0.0802081	0.0659371	0.0566922	0.0961623
	12	0.047156	0.050613	0.046849	0.11035	0.100716	0.0658836	0.116041	0.0562592	0.0900983	0.089616	0.103918		12	0.060641	0.058872	0.05437	0.090863	0.120002	0.029039	0.05466	0.0740816	0.0607786	0.0559878	0.0915978
	14	0.047105	0.047648	0.04792	0.104131	0.0979143	0.0665931	0.11893	0.0630953	0.0926753	0.0885915	0.103722		14	0.0605603	0.0595703	0.0527413	0.08908	0.117453	0.030707	0.051439	0.0758146	0.0629316	0.0602707	0.0952267
	16	0.0453407	0.0462377	0.0466267	0.104943	0.0997018	0.0701551	0.117658	0.0600588	0.0948617	0.094005	0.105639		16	0.0587373	0.0548793	0.0504183	0.0885035	0.124082	0.0307895	0.0449005	0.0806146	0.0668666	0.0611997	0.0919018
	18	0.0469957	0.0475357	0.0449357	0.108691	0.0961012	0.0692046	0.11135	0.0559432	0.0961692	0.094424	0.108636		18	0.0582327	0.0519707	0.0484667	0.0843015	0.116533	0.0265455	0.0445395	0.0697326	0.0563876	0.0608688	0.0993838
	20	0.0466153	0.0461083	0.0442323	0.101801	0.0969548	0.0687466	0.117013	0.0569362	0.0945612	0.094022	0.107015		20	0.056159	0.051769	0.046752	0.0877455	0.119801	0.02788	0.051769	0.0753556	0.0609156	0.0617828	0.0934308
	22	0.0444023	0.0464663	0.0445173	0.109826	0.10214	0.0716171	0.115657	0.0564558	0.0918898	0.0934145	0.104098		22	0.0535943	0.0488413	0.0451013	0.08377	0.123708	0.0318285	0.0515395	0.0727126	0.0569566	0.0583808	0.0949628
	24	0.0437633	0.0459013	0.0448693	0.104932	0.10078	0.0666181	0.111922	0.0571832	0.0971023	0.0940575	0.105019		24	0.0538423	0.0486593	0.0451973	0.083611	0.120196	0.0275465	0.0487515	0.0694581	0.0539201	0.0562958	0.0884418
	26	0.0444877	0.0454067	0.0441537	0.103313	0.100463	0.0666481	0.106273	0.0552212	0.0867103	0.0912735	0.0997485		26	0.054025	0.048045	0.044774	0.085939	0.114882	0.02254	0.046562	0.0725316	0.0591346	0.0553662	0.0898443
	28	0.043738	0.045389	0.044474	0.107635	0.0994092	0.0679241	0.110003	0.0596987	0.0927817	0.095852	0.105261		28	0.0537523	0.0502113	0.0459723	0.0812895	0.11299	0.0247485	0.0428595	0.0630016	0.0494916	0.0560708	0.0903158
	30	0.0440147	0.0453777	0.0447287	0.100977	0.0971058	0.0630441	0.107077	0.0543707	0.0929087	0.090308	0.104804		30	0.052612	0.048085	0.041989	0.0897455	0.111979	0.0243325	0.0437995	0.0618506	0.0554856	0.0507812	0.0848302
	32	0.0423807	0.0462417	0.0435027	0.105263	0.0972578	0.0664456	0.107935	0.0602253	0.0910622	0.0884535	0.102147		32	0.051574	0.047447	0.043042	0.081976	0.108126	0.0224415	0.0457305	0.0684346	0.0530796	0.0514322	0.0907632
	34	0.0442703	0.0451423	0.0440963	0.102557	0.0914842	0.0640541	0.104415	0.0569542	0.0906543	0.096505	0.099729		34	0.0523347	0.0458377	0.0414207	0.0806685	0.102052	0.0242765	0.0414645	0.0592691	0.0444871	0.0565282	0.0845262
	36	0.0413453	0.0443653	0.0440273	0.0981578	0.0935818	0.0583501	0.105244	0.0475508	0.0841787	0.0928275	0.101441		36	0.046566	0.045516	0.037597	0.077102	0.106038	0.02212	0.043872	0.0547096	0.0449036	0.0485148	0.0847057
	38	0.0421153	0.0415083	0.0403433	0.0941287	0.0905267	0.0697301	0.101346	0.0572618	0.0849728	0.092515	0.101393		38	0.047408	0.046081	0.041801	0.0746035	0.0978515	0.0254705	0.0408245	0.0623411	0.0501691	0.0526208	0.0789598
	40	0.042146	0.043357	0.043834	0.0998142	0.0876403	0.0671351	0.101715	0.0615778	0.0884577	0.093539	0.09745		40	0.0515623	0.0448843	0.0426003	0.0736355	0.108158	0.023661	0.042602	0.0592336	0.0443676	0.0534888	0.0841337
	42	0.044139	0.044595	0.044219	0.0959083	0.0868333	0.0643886	0.0980936	0.0557127	0.0948607	0.0880575	0.0940255		42	0.0487147	0.0423517	0.0408627	0.0744975	0.112564	0.0254725	0.0416885	0.0634256	0.0501146	0.0484578	0.0808367
	44	0.0418623	0.0428033	0.0428983	0.0976167	0.0934867	0.0593376	0.0994056	0.0625328	0.0848298	0.089308	0.088054		44	0.045613	0.044066	0.037243	0.0817065	0.108228	0.0263915	0.0407625	0.0586566	0.0421246	0.0546043	0.0765143
	46	0.0418547	0.0423227	0.0432497	0.0933062	0.0939922	0.0597741	0.0934101	0.0513607	0.0883167	0.098396	0.095606		46	0.0449027	0.0404017	0.0359757	0.079647	0.094677	0.018638	0.044214	0.0516606	0.0392056	0.0458463	0.0788013
	48	0.044336	0.044819	0.044847	0.0930852	0.0891503	0.0583496	0.10062	0.0612832	0.0895003	0.0866265	0.0941515		48	0.0476753	0.0469583	0.0416633	0.0739015	0.111572	0.0253995	0.0408455	0.0571776	0.0476476	0.0551848	0.0785078
	50	0.042583	0.043831	0.041564	0.0927382	0.0805382	0.0664706	0.0950826	0.0496397	0.0809797	0.087531	0.09455		50	0.0473507	0.0420747	0.0397967	0.0719315	0.0936655	0.022444	0.036575	0.0625141	0.0424731	0.0514402	0.0789243
	52	0.0411313	0.0460453	0.0415963	0.0887982	0.0843213	0.0526971	0.0920631	0.0480333	0.0853213	0.0866555	0.0880065		52	0.0480983	0.0416173	0.0409253	0.0676445	0.0986475	0.022976	0.038204	0.0565131	0.0341971	0.0515528	0.0824348
	BRET: FFA4 & mGo Isoproterenol													BRET: FFA4 & mGi Isoproterenol
	Time (minutes)	Undifferentiated			Differentiated									Time (minutes)	Undifferentiated			Differentiated
	-6	0.000949833	0.000595833	0.00122783	0.00309838	-0.00910962	0.003496	-0.000141	-0.0209692	0.0228278	-0.0142841	0.0173359		-6	0.0014135	0.0015805	0.0020435	0.00480238	-0.00732062	0.00423888	-0.00560612	0.00297638	-0.00215462	0.00423888	-0.00560612
	-4	0.0017375	-0.0005185	0.0001375	0.00533588	-0.00362713	0.0054675	-9.85e-05	-0.0166753	0.0163667	-0.0137746	0.0106984		-4	6.58333e-05	0.00162183	-0.000729167	0.00685287	-0.00542113	0.00140737	-0.000101625	0.00231887	-0.000595125	0.00140737	-0.000101625
	-2	-0.00128117	-0.00102617	-0.00134917	0.00408237	0.000263375	0.0029275	-0.0019885	-0.0178198	0.0180263	-0.0134551	0.0133119		-2	-0.00110783	0.00100017	4.81667e-05	0.00514488	-0.00558612	0.00122537	-0.00176063	-0.00125513	0.00177788	0.00122537	-0.00176063
	0	0.0002165	-0.0007505	6.05e-05	0.00256888	-0.00261212	-0.0028725	-0.0067905	-0.0173852	0.0156288	-0.0139266	0.0140944		0	-0.00272017	-0.000138167	-0.00307817	0.00457188	-0.00304413	0.000693875	-9.7125e-05	-0.00457312	0.00150488	0.000693875	-9.7125e-05
	2	0.000767167	-0.000251833	-0.000287833	0.0474659	0.0413049	0.032314	0.021631	-0.00025725	0.0422028	0.00847487	0.0331029		2	-0.0023875	0.0009785	-0.0014525	0.0424629	0.0416069	0.0114564	0.0106024	0.0194229	0.0165919	0.0114564	0.0106024
	4	0.000795167	0.000358167	-0.00176283	0.0625694	0.0576094	0.0454485	0.0318895	0.0121052	0.0563502	0.0243399	0.0496819		4	-0.00187117	-0.000102167	-0.00113617	0.0620509	0.0594929	0.0242799	0.0210099	0.0351339	0.0317939	0.0242799	0.0210099
	6	-7.5e-06	0.0006575	-0.0015275	0.0690139	0.0623719	0.0552465	0.0435445	0.0213848	0.0626208	0.0311574	0.0526254		6	-0.00218483	-0.000812833	-0.00220883	0.0730024	0.0682794	0.0352584	0.0279184	0.0364264	0.0385304	0.0352584	0.0279184
	8	0.0007425	0.0003505	-0.0010805	0.0731994	0.0675064	0.0575285	0.0440925	0.0274478	0.0654177	0.0371354	0.0598184		8	-0.0018815	0.0001535	-0.0026685	0.0815234	0.0761724	0.0416949	0.0324319	0.0425134	0.0450794	0.0416949	0.0324319
	10	-0.000617167	6.78333e-05	-0.00123317	0.0756319	0.0731109	0.0616135	0.0504545	0.0264113	0.0689982	0.0372029	0.0592789		10	-0.00298017	-0.000102167	-0.00104617	0.0811004	0.0778454	0.0453814	0.0363754	0.0450079	0.0535209	0.0453814	0.0363754
	12	0.00331483	0.00179283	0.000332833	0.0813134	0.0724264	0.064633	0.052482	0.0281973	0.0699402	0.0436849	0.0654539		12	-0.00248483	-0.000377833	-0.00288683	0.0852134	0.0781844	0.0482719	0.0406529	0.0479704	0.0552724	0.0482719	0.0406529
	14	0.00231083	0.00124483	0.000512833	0.0816234	0.0732084	0.0663045	0.0503045	0.0317892	0.0794132	0.0415844	0.0613834		14	-0.0022505	0.0005405	-0.0028705	0.0858814	0.0808114	0.0511339	0.0415829	0.0516194	0.0542624	0.0511339	0.0415829
	16	-0.0009375	0.0009845	0.0003045	0.0808499	0.0765909	0.0660505	0.0572595	0.0362118	0.0781658	0.0420599	0.0653569		16	-0.0027995	-0.0016275	-0.0014155	0.0898129	0.0845339	0.0505624	0.0384574	0.0483644	0.0604604	0.0505624	0.0384574
	18	0.0012775	0.0012295	-0.0003595	0.0794174	0.0732444	0.064999	0.05561	0.0338673	0.0710283	0.0461459	0.0679579		18	-0.00465417	0.000554833	-0.00345017	0.0849839	0.0793649	0.0444334	0.0352624	0.0437514	0.0525624	0.0444334	0.0352624
	20	0.00165017	-0.00172883	0.000284167	0.0765769	0.0740029	0.067962	0.059489	0.0341412	0.0802063	0.0479289	0.0694899		20	-0.00404583	-0.000513833	-0.000678833	0.0907629	0.0823769	0.0536069	0.0385159	0.0512214	0.0614634	0.0536069	0.0385159
	22	0.00285517	-0.000992833	0.00262017	0.0862084	0.0769634	0.0686485	0.0609815	0.0334058	0.0759508	0.0435204	0.0663034		22	-0.0027485	-0.0006635	-0.0023495	0.0843814	0.0792144	0.0495844	0.0375184	0.0440254	0.0566244	0.0495844	0.0375184
	24	0.00213217	0.00246717	0.00145817	0.0842864	0.0749444	0.0707995	0.0566985	0.0306522	0.0816913	0.0450494	0.0641324		24	-0.0043075	-0.0011335	-0.0018685	0.0857854	0.0773334	0.0518594	0.0395764	0.0554119	0.0605889	0.0518594	0.0395764
	26	0.0019735	-0.0016885	-0.0006525	0.0907659	0.0831579	0.0686885	0.0554465	0.0333593	0.0778802	0.0432014	0.0680364		26	-0.000778833	-0.000543833	0.000307167	0.0829764	0.0816314	0.0456349	0.0375209	0.0472794	0.0565344	0.0456349	0.0375209
	28	0.000140833	0.00210083	-0.000758167	0.0894714	0.0839704	0.0678685	0.0547685	0.0363697	0.0806397	0.0484239	0.0688529		28	-0.0040105	-0.0011875	-0.0010795	0.0857939	0.0753359	0.0488474	0.0323314	0.0413794	0.0526474	0.0488474	0.0323314
	30	0.0029445	0.0012695	-0.0012575	0.0924589	0.0836859	0.0607725	0.0537795	0.0374167	0.0809617	0.0481459	0.0607939		30	-0.00430883	-0.000455833	-0.00214483	0.0808449	0.0848409	0.0474394	0.0364684	0.0476394	0.0572364	0.0474394	0.0364684
	32	0.0043375	0.0027735	0.0010125	0.0853469	0.0776449	0.067468	0.052364	0.0452193	0.0815633	0.0471194	0.0679604		32	-0.00247083	0.000667167	-0.000958833	0.0847204	0.0779084	0.0463524	0.0378764	0.0434354	0.0516344	0.0463524	0.0378764
	34	0.00554717	0.00105217	-0.000691833	0.0857344	0.0831744	0.0663945	0.0549495	0.0398422	0.0733373	0.0485799	0.0725819		34	-0.00513617	-0.000604167	-0.00265217	0.0784579	0.0775799	0.0409744	0.0360324	0.0385689	0.0463899	0.0409744	0.0360324
	36	0.00231317	0.000644167	0.000168167	0.0866489	0.0897219	0.0663535	0.0513935	0.0353808	0.0730548	0.0491524	0.0655674		36	-0.00600983	-0.00233583	-0.00214283	0.0876454	0.0822194	0.0401849	0.0318459	0.0419714	0.0448534	0.0401849	0.0318459
	38	0.00311917	0.00100817	-0.000353833	0.0843729	0.0791079	0.0664135	0.0573525	0.0350668	0.0732317	0.0477369	0.0646589		38	-0.00203483	-0.000205833	-0.00317683	0.0783569	0.0711439	0.0435164	0.0317234	0.0479549	0.0516359	0.0435164	0.0317234
	40	0.00427183	-0.000556167	0.000564833	0.0883264	0.0857614	0.0681255	0.0566015	0.0415608	0.0775227	0.0477689	0.0676729		40	-0.0045065	-0.0012235	0.0007705	0.0857969	0.0770939	0.0457789	0.0342959	0.0412004	0.0497804	0.0457789	0.0342959
	42	0.00185083	-6.41667e-05	-0.00260317	0.0957464	0.0883514	0.061147	0.046523	0.0386637	0.0785117	0.0439484	0.0664734		42	-0.00234517	-7.91667e-05	-0.00145517	0.0853689	0.0789979	0.0448624	0.0334424	0.0461514	0.0490184	0.0448624	0.0334424
	44	0.00230217	0.00102317	-0.000771833	0.0941479	0.0885119	0.068627	0.046706	0.0425567	0.0777078	0.0478849	0.0590089		44	-0.00345583	-0.00225783	-0.00236583	0.0849399	0.0812809	0.0505114	0.0386624	0.0407284	0.0499664	0.0505114	0.0386624
	46	0.0025815	-0.0008605	-0.0033325	0.0886444	0.0813484	0.0609725	0.0471265	0.0356908	0.0778357	0.0415379	0.0666799		46	-0.00656617	-0.00176617	-0.00207717	0.0767974	0.0807054	0.0493989	0.0326339	0.0350594	0.0481484	0.0493989	0.0326339
	48	0.00376583	0.000929833	0.00191283	0.0884744	0.0813024	0.051557	0.047941	0.0367883	0.0736623	0.0421164	0.0596654		48	-0.0028185	-0.0033115	-0.0017115	0.0817759	0.0755199	0.0452084	0.0357374	0.0399214	0.0497794	0.0452084	0.0357374
	50	0.00301883	-0.00130117	-0.00145617	0.0842594	0.0827864	0.061805	0.045442	0.0347667	0.0695097	0.0453069	0.0631489		50	-0.00410617	-0.00138017	-0.00267417	0.0748039	0.0815469	0.0430429	0.0333339	0.0412409	0.0472749	0.0430429	0.0333339
	52	0.00291717	-0.000976833	-0.00210683	0.0928654	0.0819134	0.0540885	0.0455895	0.0354403	0.0774313	0.0463224	0.0706284		52	-0.0055415	-0.0022305	-0.0028095	0.0836529	0.0740909	0.0394309	0.0346749	0.0319869	0.0552499	0.0394309	0.0346749
	BRET: FFA4 & mGo Forskolin													BRET: FFA4 & mGi Forskolin
	Time (minutes)	Undifferentiated			Differentiated									Time (minutes)	Undifferentiated			Differentiated
	-6	-0.000481	0.001292	0.002921	-0.00954063	0.00688437	0.00760213	-0.0129479	-0.00141275	0.00926025	-0.0012355	-0.0034915		-6	0.000556	0.004073	0.000481	-0.0147315	0.0159985	-0.00559	0.00155	-0.00420288	0.00312112	-0.00559	0.00155
	-4	-0.00240433	-0.000551333	0.00232567	-0.00457213	0.00531487	0.00725163	-0.00635838	-0.00767175	0.00563725	0.001379	-0.000549		-4	-0.00129467	0.00203733	0.000139333	-0.014376	0.00853	-0.0032185	0.0037175	-0.000392375	0.00381563	-0.0032185	0.0037175
	-2	-0.001332	-0.000657	0.001463	-0.00424963	0.00271237	0.00829762	-0.00418538	-0.00739725	0.00653675	-0.0014315	-0.0010615		-2	-0.00101933	0.00239167	-0.00270633	-0.009131	0.014081	-0.0039675	0.0050455	-0.00150938	0.00485463	-0.0039675	0.0050455
	0	-0.00362733	-0.000742333	0.00179367	-0.00150612	0.00495688	0.00655462	-0.00621437	-0.00985375	0.00490125	0.002284	0.004106		0	-0.00279767	0.00128333	-0.00314367	-0.011178	0.010807	-0.00275	0.005213	-0.00307437	-0.00261237	-0.00275	0.005213
	2	-0.00312767	-2.86667e-05	0.00205033	0.0379789	0.0407859	0.0223621	0.00447512	-0.00526375	0.00026825	-0.0084235	-0.0016795		2	-0.002857	0.00075	-0.003007	0.017934	0.054636	-0.0018265	0.0031005	0.0140936	0.0192206	-0.0018265	0.0031005
	4	-0.00210467	-0.000813667	0.000454333	0.0689694	0.0702984	0.0431586	0.0288196	0.0190727	0.0227017	0.0231925	0.0212745		4	-0.00208367	-0.000452667	-0.00108567	0.045907	0.069464	0.00232	0.022098	0.0313176	0.0323366	0.00232	0.022098
	6	-0.00207833	0.00109667	0.00190967	0.0751919	0.0821739	0.0601186	0.0416366	0.0352223	0.0396312	0.032284	0.035832		6	-0.00334033	-0.000562333	-0.00326633	0.0647515	0.0837155	0.0202485	0.0315965	0.0434141	0.0396121	0.0202485	0.0315965
	8	-0.000874333	0.000696667	0.00258467	0.0793444	0.0869684	0.0586426	0.0488876	0.0411072	0.0522403	0.046352	0.043311		8	-0.001662	-0.000633	-0.003771	0.0662325	0.0873465	0.03325	0.042509	0.0501821	0.0480681	0.03325	0.042509
	10	-0.000736	0.001009	0.002907	0.0825529	0.0897749	0.0660546	0.0579076	0.0452087	0.0509618	0.0553415	0.0524815		10	-0.00172967	-1.46667e-05	-0.00268867	0.0705855	0.0880305	0.0345795	0.0485775	0.0574416	0.0540866	0.0345795	0.0485775
	12	-0.00019	0.002171	0.005531	0.0828974	0.0944234	0.0641171	0.0567141	0.0495807	0.0515198	0.0603295	0.0559405		12	-0.00148233	-0.000485333	-0.00297133	0.0699425	0.0870255	0.039403	0.052823	0.0500611	0.0552831	0.039403	0.052823
	14	0.000565	0.000809	0.004379	0.0804234	0.0929154	0.0682476	0.0540176	0.0532567	0.0584447	0.064998	0.057931		14	-0.003055	-0.000619	-0.003128	0.0673835	0.0821695	0.037877	0.049671	0.0536411	0.0521241	0.037877	0.049671
	16	-0.00208033	0.00194967	0.00399267	0.0879709	0.0903459	0.0694096	0.0599986	0.0491033	0.0533113	0.0623125	0.0616765		16	-0.003177	-0.001229	-0.003522	0.07292	0.082193	0.0356975	0.0508885	0.0567031	0.0505931	0.0356975	0.0508885
	18	0.00114267	0.00275067	0.00449167	0.0831194	0.0964584	0.0678511	0.0610371	0.0535537	0.0503207	0.0665325	0.0641435		18	-0.00155767	-0.000923667	-0.00419267	0.071386	0.084501	0.0332555	0.0528265	0.0472061	0.0443751	0.0332555	0.0528265
	20	-0.000498667	0.00194433	0.00289633	0.0818369	0.0918059	0.0749411	0.0612941	0.0508497	0.0560407	0.0631325	0.0642435		20	-0.00295733	-0.00124233	-0.00171733	0.070337	0.079228	0.034554	0.051094	0.0549931	0.0479941	0.034554	0.051094
	22	-0.00116767	0.00286433	0.00409933	0.0872614	0.0987844	0.0774326	0.0570846	0.0517143	0.0531253	0.057892	0.060411		22	-0.002016	-0.001775	-0.003432	0.0727955	0.0785715	0.0316865	0.0496505	0.0535631	0.0446181	0.0316865	0.0496505
	24	0.00243333	0.00285333	0.00449933	0.0913474	0.0931934	0.0682596	0.0564946	0.0531927	0.0535848	0.057137	0.062222		24	-0.003468	-0.001972	-0.005253	0.0663885	0.0763405	0.0343145	0.0518555	0.0514496	0.0500386	0.0343145	0.0518555
	26	0.00103667	0.00216667	0.00262867	0.0941979	0.0988379	0.0691606	0.0531686	0.0458628	0.0532557	0.05612	0.062878		26	-0.00205433	-0.00175033	-0.00150233	0.0645825	0.0823915	0.029363	0.047302	0.0512571	0.0465551	0.029363	0.047302
	28	-0.000255	0.00357	0.001314	0.0953914	0.100729	0.0736966	0.0593066	0.0551893	0.0547932	0.0592635	0.0627055		28	-0.002419	-0.001195	-0.003205	0.066986	0.075827	0.0314625	0.0473505	0.0502401	0.0432441	0.0314625	0.0473505
	30	-0.000307333	0.00419967	0.00382667	0.0960399	0.0926599	0.0705636	0.0520786	0.0513303	0.0537022	0.0564095	0.0599665		30	-0.00251733	-0.000631333	-0.00428833	0.068216	0.082556	0.0289355	0.0462665	0.0548371	0.0439591	0.0289355	0.0462665
	32	-0.00232333	0.00418667	0.00372167	0.0896859	0.0995639	0.0701061	0.0553961	0.0573097	0.0579247	0.057092	0.061359		32	-0.00253933	-0.00192633	-0.00277633	0.0620775	0.0775175	0.0308825	0.0520295	0.0526771	0.0482951	0.0308825	0.0520295
	34	-0.00218967	0.00160533	0.00285933	0.0864624	0.0995254	0.0715886	0.0585956	0.0533077	0.0519757	0.0584405	0.0574495		34	-0.00203767	-0.00278967	-0.00418967	0.06281	0.072216	0.0280435	0.0493255	0.0420436	0.0438076	0.0280435	0.0493255
	36	-0.000451667	0.000382333	0.00315133	0.0916889	0.105888	0.0672356	0.0570306	0.0492932	0.0480143	0.059885	0.064733		36	-0.00253433	-0.00348133	-0.00369333	0.0678335	0.0792055	0.02616	0.043865	0.0424141	0.0432361	0.02616	0.043865
	38	-0.00291867	0.000211333	0.00100033	0.0940889	0.0963609	0.0695716	0.0511936	0.0502693	0.0503863	0.0569845	0.0594625		38	-0.00111133	-0.000678333	-0.00502333	0.061026	0.071817	0.0259215	0.0459545	0.0574656	0.0430206	0.0259215	0.0459545
	40	-0.001847	0.001893	0.00014	0.0848794	0.0956544	0.0721416	0.0573776	0.0579153	0.0528812	0.0614645	0.0613005		40	-0.003421	-0.000315	-0.00251	0.066384	0.083162	0.02569	0.041181	0.0474061	0.0412551	0.02569	0.041181
	42	-0.001402	0.001157	0.001429	0.0916214	0.0977494	0.0672921	0.0553781	0.0542362	0.0549202	0.057468	0.054511		42	-0.00185867	-0.00238267	-0.00110567	0.070049	0.079281	0.0285095	0.0448105	0.0445141	0.0384011	0.0285095	0.0448105
	44	-0.00258867	0.000832333	-0.000104667	0.10079	0.105786	0.0696531	0.0439101	0.0503043	0.0506653	0.0453535	0.0554395		44	-0.00372233	-0.00538333	-0.000634333	0.061224	0.080765	0.0277245	0.0411995	0.0443811	0.0480901	0.0277245	0.0411995
	46	-0.00344633	0.000615667	0.00191767	0.0917274	0.0978084	0.0685336	0.0508326	0.0503463	0.0476442	0.0589225	0.0630495		46	-0.000821667	-0.00251767	-0.00488567	0.0674725	0.0748725	0.024774	0.041993	0.0353911	0.0328211	0.024774	0.041993
	48	-0.003047	0.000372	-0.000416	0.0965334	0.101031	0.0689501	0.0535091	0.0499308	0.0476268	0.055165	0.054721		48	0.000853	-0.001271	-0.005855	0.067018	0.077311	0.0223255	0.0473205	0.0366621	0.0393871	0.0223255	0.0473205
	50	-0.003854	0.001996	-0.000638	0.0904274	0.109426	0.0672591	0.0522751	0.0441923	0.0475572	0.0568635	0.0570295		50	-0.00533167	-0.00204667	-0.00376267	0.058722	0.077677	0.022169	0.037704	0.0422646	0.0390306	0.022169	0.037704
	52	-0.00336667	0.000946333	0.000375333	0.0897324	0.0944624	0.0586526	0.0393456	0.0464898	0.0499337	0.057774	0.060358		52	-0.00454	-0.002657	-0.002922	0.05947	0.071527	0.022783	0.042031	0.0450546	0.0339326	0.022783	0.042031
	Normalized AUC
		Undifferentiated			Differentiated
	mGi_TUG	0.805592	0.757245	0.687054	1.23635	1.68196	0.376001	0.684724	1.03277	0.820446	0.833552	1.33421
	mGi_Iso	0.0695468	0.0198568	0.0396367	1.59623	1.50935	0.864626	0.672017	0.841559	0.979576	0.864626	0.672017
	mGi_Fsk	0.054982	0.0377743	0.0733642	1.37331	1.68573	0.588563	0.930654	0.982998	0.919526	0.588563	0.930654
	mGo_TUG	0.509277	0.523834	0.510601	1.14361	1.06686	0.754101	1.24529	0.640732	1.03091	1.00775	1.11075
	mGo_Iso	0.0368774	0.00317178	0.0161558	1.34898	1.25223	1.01756	0.818327	0.567369	1.23084	0.712324	1.05236
	mGo_Fsk	0.0306709	0.0276218	0.0431844	1.36958	1.48874	1.05876	0.826664	0.760082	0.784039	0.847198	0.864932
	BRET AUC Statistics
	Undifferentiated - Differentiated
	TUG891 (10μM) mGi	ns	0.2031
	Isoproterenol (10μM) mGi	****	<0.0001
	Forskolin (10μM) mGi	****	<0.0001
	TUG891 (10μM) mGo	*	0.0306
	Isoproterenol (10μM) mGo	****	<0.0001
	Forskolin (10μM) mGo	****	<0.0001

## Sheet: Fig. 3b
	BRET: FFA4 & mG SR3420																	BRET: FFA4 & mG Isoproterenol																	BRET: FFA4 & mG Forskolin
	Time (minutes)	Gαi			Gαs			Gαo			Gαq			Gα12				Time (minutes)	Gαi			Gαs			Gαo			Gαq			Gα12				Time (minutes)	Gαi			Gαs			Gαo			Gαq			Gα12
	-6	-0.000262833	-8.41667e-06	-0.00112217	-0.00028575	0.0003435	0.001249	-0.000528583	0.000348917	0.00313858	0.000689083	-0.0015135	0.000770167	0.000366583	0.000405417	0.000420583		-6	-0.0191835	-0.005405	-0.0041055	0.0004805	-0.0046505	0.003754	-0.003173	0.036956	0.002732	0.0016055	-0.005372	-0.0075055	0.0007775	0.00013	0.0019605		-6	-0.0114735	0.0119415	-0.009807	-0.000703	0.0062225	-0.0011775	0.010565	0.0046075	0.0054005	0.0002275	-0.0115875	-0.007121	0.004231	0.0011975
	-4	-0.0010865	0.000921583	0.0032445	-0.000281083	-0.0004905	-1.66667e-05	0.000299417	-0.000359083	0.00218325	-0.00135292	-0.000494167	5.58333e-05	0.00089625	0.00147342	0.00032025		-4	-0.0121885	-0.0062465	0.004698	-0.0006815	-0.0057705	0.006198	-0.0077415	0.0396645	0.0064385	-0.001492	0.001504	-0.0068745	0.000971	-6.6e-05	0.0034605		-4	-0.008321	0.010326	-0.0053805	0.0005845	0.0045875	0.0009225	0.009728	0.00533	0.004346	0.0012255	-0.002997	-0.0053255	0.0044435	-0.002483
	-2	-1.91667e-05	-0.000169083	-0.000686833	0.00036325	-0.000765167	-0.000250333	0.000692083	0.000471917	-0.00223175	-0.00118258	0.00119617	-0.0004845	-0.000223083	-0.000842583	0.000386583		-2	-0.010247	-0.005562	0.0048885	-0.002218	-0.005517	0.009137	-0.0013705	0.036812	-0.0019695	0.006063	0.0024945	-0.005546	-0.0004045	0.0030625	0.001698		-2	-0.00379	0.005027	-0.0058315	-7.85e-05	0.009204	0.0041615	0.006716	0.005661	0.005663	0.0053125	-0.0039935	-0.0049725	0.004467	-0.0017835
	0	0.0013685	-0.000744083	-0.0014355	0.000203583	0.000912167	-0.000982	-0.000462917	-0.00046175	-0.00309008	0.00184642	0.0008115	-0.0003415	-0.00103975	-0.00103625	-0.00112742		0	-0.0088635	-0.0009005	0.006883	0.0002485	-0.0033375	0.008765	0.004078	0.036574	0.00742	0.0031515	-0.0032735	-0.009781	0.007178	0.0003695	0.000817		0	-0.0019315	0.014413	-0.0013235	0.001401	0.007793	0.0056625	0.007597	0.006786	0.0089375	0.000311	-0.008372	-0.0076095	0.0093215	-0.001432
	2	0.0011145	-0.00142108	-0.00481183	0.00116192	-0.00209517	-0.00155433	-0.000475917	-0.00074375	-0.00489708	-0.00092325	0.0026355	0.000866167	-4.84167e-05	-0.00159625	-7.04167e-05		2	0.025384	0.0144785	0.020072	-0.0007735	-0.001997	0.004745	0.027776	0.044992	0.008653	0.007378	0.002615	-0.0067165	0.002099	-0.0012805	0.003843		2	0.020416	0.012198	0.0080265	-0.001476	0.007095	-0.003288	0.0104995	0.000749	-0.0041905	-0.001193	-0.007065	-0.011417	0.0021625	-0.004807
	4	0.00544417	0.00543958	0.0186302	0.00233525	0.0002095	-0.000549333	0.00393842	0.00662725	0.0213002	0.00066875	0.00169083	0.00770017	-0.000934083	0.00164708	-0.00065875		4	0.0484285	0.0189455	0.042385	0.0001405	-0.0025645	0.0027175	0.0580205	0.059723	0.043015	0.0212755	0.006218	0.002971	0.0004455	-0.0013295	0.0025555		4	0.065984	0.0344465	0.043004	0.0057405	0.004501	-0.0018025	0.0674985	0.0301305	0.0452165	0.018982	0.001443	0.007882	0.0034725	-0.002401
	6	0.0093175	0.0129049	0.0388672	0.00210158	-0.0015395	-0.000625	0.00848475	0.0109119	0.0403696	0.00287575	0.0048325	0.0108175	-0.00026675	0.00135075	0.00170692		6	0.057484	0.025444	0.0386565	0.0008955	0.0024725	0.007787	0.0709535	0.061682	0.04683	0.023996	0.005371	0.011829	0.00898	0.001065	0.000918		6	0.084592	0.0532315	0.051607	0.0057135	0.010549	0.007551	0.100954	0.037286	0.0681215	0.026893	0.004076	0.019503	0.0106655	0.0019635
	8	0.0119945	0.0203206	0.0530458	0.00311925	0.00104917	0.00125533	0.0124381	0.0159736	0.0489973	0.00426675	0.0053385	0.0162802	0.00214358	0.000688083	0.00227925		8	0.0627845	0.0209295	0.0384135	-0.0039045	0.000128	0.014025	0.0756085	0.0602425	0.043364	0.029271	0.007761	0.008647	0.0023865	0.002578	0.001234		8	0.097014	0.0467825	0.0528125	0.0017975	0.008172	0.012291	0.113186	0.0434775	0.0775245	0.038015	0.013861	0.016306	0.0093605	0.006807
	10	0.0171442	0.0231546	0.0674478	0.00318225	-0.0001455	0.00243833	0.0211378	0.0210806	0.0578979	0.00663075	0.00674017	0.0177192	0.00381625	0.00273742	0.00267392		10	0.0646855	0.0187865	0.0329245	0.00343	-0.0001695	0.010162	0.078492	0.0583935	0.0499685	0.0260695	0.013299	0.0026925	0.003891	0.0010395	0.006839		10	0.102095	0.0497385	0.050086	0.009558	0.0154725	0.011391	0.119966	0.0491995	0.0832245	0.0317675	0.0135035	0.010591	0.010388	0.00059
	12	0.0208002	0.0278606	0.0733625	0.00384225	0.0005635	0.004225	0.0262271	0.0257593	0.0680446	0.00852942	0.00780883	0.0180788	0.00329625	0.00301942	0.00404558		12	0.070392	0.026383	0.035193	1.25e-05	-0.001517	0.007308	0.0792505	0.0624545	0.0455865	0.030745	0.013586	0.001365	0.010983	-0.000232	0.004464		12	0.107046	0.060526	0.05551	0.0036615	0.008911	0.010326	0.12851	0.0533515	0.08349	0.0368025	0.0187155	0.015142	0.015239	-0.000198
	14	0.0251512	0.0334072	0.0781802	0.00444492	0.00144683	0.00272867	0.0292461	0.0319776	0.0753676	0.00819575	0.0096735	0.0182142	0.00409258	0.00306208	0.00584158		14	0.0650685	0.0163305	0.0357035	0.0078305	-0.0020905	0.001602	0.0797245	0.063102	0.040489	0.029038	0.0153225	0.007539	0.010741	-0.0050235	0.003954		14	0.103859	0.0567095	0.0488505	0.0082115	0.006428	0.0053545	0.125451	0.0605215	0.0827485	0.0357495	0.0135035	0.0221745	0.012931	-0.004619
	16	0.0269542	0.0380626	0.0847075	0.00589925	0.0023055	0.00404033	0.0327941	0.0384009	0.0786643	0.0105421	0.00927083	0.0186575	0.00456225	0.00342342	0.00378258		16	0.07211	0.0153485	0.0343305	0.0001575	0.003019	0.0099525	0.085714	0.0558315	0.0405015	0.032923	0.0129455	0.0008665	0.008181	-0.0023845	0.004317		16	0.111627	0.0560075	0.053688	0.0049305	0.017015	0.008514	0.131683	0.0569685	0.083887	0.03617	0.017293	0.019418	0.013626	0.00594
	18	0.0269975	0.0420146	0.0850292	0.00505458	0.00175383	0.00329633	0.0327811	0.0397726	0.0836566	0.00776275	0.0113888	0.0171922	0.00520658	0.00593508	0.00353625		18	0.067746	0.0215835	0.0360125	0.006886	0.000365	0.0072635	0.08955	0.058926	0.044583	0.034167	0.013328	0.0130685	0.014163	0.0042525	0.005299		18	0.106189	0.048724	0.055496	0.0075045	0.0106525	0.0120815	0.131572	0.0594135	0.0897	0.0362785	0.018384	0.026746	0.010487	0.003167
	20	0.0293882	0.0472433	0.0880398	0.00546592	0.000901833	0.00365	0.0341267	0.0487436	0.0841999	0.00858808	0.0113215	0.0187618	0.00399492	0.00369842	0.00607258		20	0.0675925	0.024992	0.040752	0.004242	-0.002991	0.0048035	0.086891	0.058269	0.041872	0.028615	0.0149515	0.0046645	0.0083415	-0.001886	0.002116		20	0.104239	0.057829	0.055595	0.0065865	0.0116295	0.0072055	0.129997	0.057524	0.0873815	0.030463	0.021486	0.0124775	0.0114205	-0.000568
	22	0.0316235	0.0464096	0.0887978	0.00516925	-0.000670167	0.00247833	0.0347218	0.0507306	0.0885003	0.00908775	0.00973117	0.0144265	0.00300525	0.00171075	0.00541858		22	0.0741865	0.0212525	0.0388775	0.006486	-0.0003625	0.0075625	0.0956885	0.057722	0.0375235	0.0369415	0.013307	0.0015295	0.0068115	-0.0010985	0.0048415		22	0.105766	0.049663	0.046081	0.0124175	0.0160755	0.008455	0.13401	0.0611125	0.090147	0.0316	0.0166505	0.018001	0.009026	0.0016945
	24	0.0277048	0.0489882	0.0890978	0.00712725	0.00405683	0.00548767	0.0390881	0.0551579	0.0890882	0.00956342	0.00741517	0.0152755	0.00479158	0.00158775	0.00375092		24	0.0716905	0.0240555	0.0319565	0.0052455	0.0020085	0.014944	0.092519	0.060192	0.0510415	0.0326525	0.019511	0.0024875	0.012812	-0.00556	0.004805		24	0.103094	0.050221	0.0473785	0.006964	0.0088055	0.0073755	0.135217	0.0609345	0.0889465	0.0300625	0.0130005	0.0224825	0.0178985	-0.002753
	26	0.0322682	0.0489529	0.0901278	0.00422892	0.000716833	0.00218333	0.0404957	0.0566169	0.0947446	0.00721642	0.0101685	0.0173915	0.00548092	-0.000174917	0.00574258		26	0.0734935	0.0211865	0.039948	0.0002395	0.004765	0.0070455	0.0922665	0.0563245	0.0382855	0.0310305	0.012911	0.0027125	0.0089015	-0.0038375	0.010226		26	0.104117	0.052236	0.047367	0.0028215	0.0171215	0.006426	0.134193	0.0615975	0.078706	0.034243	0.017913	0.0155705	0.010727	0.0003645
	28	0.0316768	0.0516246	0.0909148	0.00520992	0.00590117	0.00247167	0.0430197	0.0587469	0.0891569	0.0103074	0.0121475	0.0133252	0.00403225	0.000333083	0.00577425		28	0.0637275	0.024811	0.035949	0.0053875	0.005014	0.0060445	0.094304	0.0598225	0.047847	0.0316975	0.010729	0.0046375	0.007018	0.004493	0.0162755		28	0.101789	0.0504825	0.041281	0.011683	0.0123585	0.0137285	0.132473	0.0658855	0.087774	0.031584	0.0161475	0.018983	0.0041575	0.0070865
	30	0.0323755	0.0521239	0.0933208	0.00333325	0.000232833	0.004376	0.0442201	0.0621279	0.0970086	0.00855675	0.0107612	0.0146215	0.00316192	0.00212342	0.00419992		30	0.065378	0.008823	0.044877	0.001617	-0.000703	0.003568	0.09076	0.058343	0.0542485	0.031545	0.0207635	0.0016765	0.008913	0.0062755	0.000715		30	0.0939925	0.0436155	0.0559285	0.002086	0.011472	0.0022785	0.132643	0.0626125	0.087074	0.026079	0.0232625	0.012764	0.011189	0.01163
	32	0.0323275	0.0521326	0.0903085	0.00483692	0.00116617	0.00271633	0.0419297	0.0644699	0.0966496	0.0108744	0.0098525	0.0116182	0.00527858	0.00141175	0.00377825		32	0.063774	0.0240375	0.041968	-5e-05	-0.00805	0.01229	0.088941	0.0591525	0.0471535	0.0371955	0.0133235	0.003496	0.0082825	0.0072065	0.004726		32	0.100162	0.056142	0.0491495	0.003955	0.006668	0.0092895	0.136588	0.057862	0.091009	0.0306615	0.012391	0.01416	0.0103555	0.0043065
	34	0.0350698	0.0572209	0.0866555	0.00625025	0.00550317	0.00182367	0.0450801	0.0641282	0.0961866	0.0100384	0.00887683	0.0139905	0.00292692	0.00189775	0.000301583		34	0.0645565	0.01694	0.037165	0.004066	-0.000851	0.0146645	0.0912855	0.062457	0.056559	0.0323525	0.0128185	0.004523	0.010946	0.0075275	-0.0032265		34	0.0908635	0.048402	0.050408	0.0045285	0.0082485	0.0201415	0.133062	0.0606975	0.096081	0.0269175	0.0173235	0.016752	0.0088545	-0.001818
	36	0.0349652	0.0568816	0.0859938	0.00679758	-0.000579167	0.00440667	0.0470158	0.0657736	0.0954076	0.00767975	0.0101152	0.0105765	0.00652592	0.00466542	0.00316125		36	0.066762	0.019026	0.037105	0.0075395	-0.0011105	0.009203	0.094755	0.0627765	0.049782	0.035575	0.018081	0.010595	0.016538	0.003947	-0.00788		36	0.0974925	0.045946	0.049323	0.0101605	0.010729	0.002998	0.133281	0.072907	0.0925155	0.029647	0.0095625	0.0180495	0.0108605	0.0017015
	38	0.0341532	0.0530702	0.0852438	0.00753125	0.0021095	0.00448867	0.0478241	0.0735612	0.0949983	0.00610975	0.0106508	0.00904617	0.00489458	0.00283508	0.00291592		38	0.0661855	0.019946	0.031868	0.004689	0.0045895	0.00894	0.090747	0.065887	0.041491	0.03114	0.0156935	0.0017495	0.008535	0.002322	-0.002875		38	0.0928475	0.0431155	0.035851	0.008783	0.0129935	0.00877	0.138228	0.0657435	0.0839025	0.0291195	0.021614	0.0157775	0.0114495	-0.00229
	40	0.0334002	0.0556566	0.0840712	0.00456992	0.0020105	0.00441633	0.0507847	0.0682686	0.0977446	0.00818975	0.0113272	0.00960983	0.00448392	-1.25e-06	0.00434992		40	0.0657895	0.017898	0.036815	0.002428	0.0013905	0.0098475	0.093678	0.058955	0.042633	0.0262465	0.0200165	0.003907	0.007462	-0.000417	0.000831		40	0.0961055	0.0392895	0.045281	-0.001479	0.0157805	0.0013985	0.129521	0.063354	0.085952	0.026293	0.018754	0.018595	0.0096085	0.001387
	42	0.0352582	0.0512753	0.0814035	0.00471392	0.0013515	0.005126	0.0516001	0.0745259	0.0927572	0.00731008	0.00679717	0.00920783	0.00340525	-9.75833e-05	0.00419525		42	0.063533	0.0099155	0.034159	0.0011035	-0.001336	0.0174005	0.0924665	0.06382	0.055125	0.0332165	0.0141455	0.0019775	0.0078245	-0.0044515	0.0060305		42	0.0847665	0.043815	0.038576	0.00143	0.016684	0.013739	0.129301	0.0720865	0.084168	0.0242885	0.01681	0.0146625	0.005147	0.002242
	44	0.0351588	0.0563076	0.0794435	0.00288258	-0.000563167	-0.000360667	0.0500221	0.0705249	0.0908606	0.00662042	0.0125485	0.0104215	0.00370725	0.00290375	0.00466892		44	0.0647175	0.0173045	0.0268035	0.0018855	0.0020475	0.008481	0.092229	0.051818	0.0499065	0.0271895	0.010852	0.0127035	0.008252	-0.0022215	0.003706		44	0.0930215	0.05223	0.044	0.000559	0.014232	0.003984	0.13138	0.0529225	0.0922945	0.0238475	0.009363	0.010416	0.0111185	0.000944
	46	0.0316648	0.0568432	0.0745572	0.00191625	0.0017075	0.00552433	0.0501318	0.0735259	0.0902506	0.00643175	0.00659717	0.00953383	0.00246692	0.00172342	0.00392725		46	0.062572	0.0108085	0.0322065	0.005432	0.0060275	0.0019635	0.09033	0.0665985	0.0548345	0.0260715	0.0177975	0.0028635	0.0029	0.00191	0.0004875		46	0.088651	0.050733	0.039655	0.0034035	0.01487	0.007352	0.137076	0.075194	0.0885645	0.02181	0.015505	0.0121345	0.0114375	-0.0021725
	48	0.0364628	0.0560462	0.0751388	0.00548725	0.0008415	0.00191133	0.0515448	0.0725662	0.0911759	0.0111078	0.0065685	0.00762083	0.00210692	0.00165375	0.00120358		48	0.056974	0.0145435	0.0297955	0.0024535	-0.0001865	0.0103985	0.0867045	0.053544	0.048303	0.0352485	0.0115955	0.007458	0.006955	-0.007879	0.004435		48	0.08604	0.043946	0.0290395	0.0099865	0.015101	0.0054145	0.127843	0.0576915	0.080569	0.0300795	0.015098	0.017884	0.005839	-0.007518
	50	0.0337962	0.0534119	0.0679135	0.00525158	0.00178717	0.002627	0.0494634	0.0744382	0.0868686	0.00711708	0.0112178	0.0065965	0.00242492	0.00227108	0.00488158		50	0.057107	0.012342	0.0467295	0.0008175	0.0034965	0.0065325	0.092717	0.060201	0.0491545	0.025681	0.013481	0.0100095	0.0083235	-0.009163	0.0022395		50	0.0889075	0.043325	0.043728	0.0052135	0.008618	0.010536	0.133723	0.0608	0.0884215	0.019504	0.014801	0.0129245	0.011093	-0.015944
	52	0.0337088	0.0504209	0.0641455	0.00392458	0.0041405	0.00156333	0.0498017	0.0734559	0.0843953	0.00956442	0.00965183	0.00409417	0.00204925	0.00205675	0.000814583		52	0.0517745	0.015762	0.0328835	0.0039345	0.0004175	0.0107655	0.092037	0.053074	0.045969	0.0223055	0.011157	0.0063895	0.0097045	0.000905	0.008468		52	0.077308	0.04149	0.037167	0.00661	0.0095865	0.009569	0.135907	0.0660975	0.0801515	0.015674	0.0167475	0.01296	0.008813	-0.013331
	BRET AUC
		mGαi			mGαs			mGαo			mGαq			mGα12
	Iso	3.285	0.9771	1.867	0.1592	0.1397	0.4812	4.342	3.279	2.332	1.516	0.6838	0.3195	0.4276	0.1671	0.2349
	Fsk	4.775	2.492	2.345	0.284	0.6393	0.4275	6.31	2.906	4.153	1.443	0.7917	0.8482	0.5465	0.1926	0.2583
	SR-3420	1.383	2.149	3.776	0.2294	0.08072	0.1526	1.829	2.524	4.002	0.385	0.4464	0.6411	0.18	0.1108	0.1813
	BRET AUC Stattistics
	Isoproterenol
	mGαq vs. mGαi	ns	0.2556
	mGαq vs. mGαs	ns	0.8125
	mGαq vs. mGαo	**	0.0039
	mGαq vs. mGα12	ns	0.8267
	Forskolin
	mGαq vs. mGαi	*	0.0122
	mGαq vs. mGαs	ns	0.8146
	mGαq vs. mGαo	****	<0.0001
	mGαq vs. mGα12	ns	0.7038
	SR-3420
	mGαq vs. mGαi	*	0.0275
	mGαq vs. mGαs	ns	0.9659
	mGαq vs. mGαo	**	0.0079
	mGαq vs. mGα12	ns	0.967
[truncated: 1 more columns]

## Sheet: Fig. 3c
	BRET: FFA4 & mGi TUG-891																	BRET: FFA4 & mGo TUG-891
	Time (minutes)	AH7614 (FFAR4 inhibitor)			BAY + Ai			Ai (ATGL Inhibitor)			BAY (HSL Inhibitor)			No inhibition				Time (minutes)	AH7614 (FFAR4 inhibitor)			BAY + Ai			Ai (ATGL Inhibitor)			BAY (HSL Inhibitor)			No inhibition
	-6	0.0004355	-0.00205938	0.00246125	0.00218425	0.00131713	0.0007045	0.0011885	9.125e-06	0.00418613	-0.000728	0.00412638	0.00355625	-0.00571175	-0.0026825	-0.000147875		-6	0.0015145	-0.0006625	-0.0014855	0.00251375	-0.0166489	-0.00209113	0.00253612	-0.00431825	-0.00123488	-0.00136887	-0.00109338	0.003951	0.00231762	-0.002356	0.00186125
	-4	0.0016595	0.000853125	0.00164525	0.00026975	-0.00193637	-0.003569	0.000167	0.000850625	0.00272612	-0.0013285	-0.00497863	0.00095425	-0.00145375	-0.0010845	-0.00129438		-4	0.001294	0.002521	0.0001175	0.00213425	-0.00286138	-0.00142812	-0.00177787	-0.00346775	-0.00186238	0.00252962	0.00176762	-0.0022695	-0.000535875	-0.000814	0.00241775
	-2	-0.002854	0.00249113	-0.00098525	-0.00090975	-0.000444375	0.0017905	-0.0012355	7.125e-06	-0.00235237	0.0006865	0.00236737	-0.00482925	0.00306775	0.000222	0.00265612		-2	-0.002184	0.0003665	0.0021295	-0.00273825	0.00815113	0.00133488	-0.00193288	0.00584375	0.00269413	-0.00116738	-0.000745375	0.001778	-0.000501875	-0.0003005	-0.00229475
	0	0.000759	-0.00128487	-0.00312125	-0.00154425	0.00106363	0.001074	-0.00012	-0.000866875	-0.00455987	0.00137	-0.00151512	0.00031875	0.00409775	0.003545	-0.00121387		0	-0.0006245	-0.002225	-0.0007615	-0.00190975	0.0113591	0.00218438	0.00117463	0.00194225	0.000403125	6.625e-06	7.1125e-05	-0.0034595	-0.00127987	0.0034705	-0.00198425
	2	0.0028225	-0.000169375	-0.00273425	0.0767058	0.0497021	0.0474905	0.0567115	0.0538346	0.0842671	0.04066	0.0416054	0.0790397	0.0589527	0.0199585	0.0601346		2	0.004534	0.0039745	-0.000974	0.110632	0.115029	0.0599329	0.0853916	0.0738377	0.0676456	0.0956016	0.0596781	0.088423	0.0751761	0.0659715	0.0615808
	4	0.007778	0.00300013	0.00296775	0.0898112	0.0566531	0.05434	0.0780405	0.0526906	0.0857001	0.057531	0.0531854	0.0823992	0.0666528	0.0186275	0.0692731		4	0.0110415	0.012349	0.0032155	0.113986	0.11719	0.0732524	0.0862756	0.0744837	0.0733851	0.0998401	0.0576296	0.0894345	0.0858641	0.0766465	0.0656028
	6	0.0147855	0.00917213	0.00516225	0.0934177	0.0577896	0.051693	0.0775605	0.0468441	0.0880451	0.0580325	0.0479859	0.0835552	0.0720653	0.0240095	0.0707471		6	0.0266155	0.019905	0.0122935	0.111092	0.118521	0.0744404	0.0884446	0.0842657	0.0761616	0.106943	0.0682761	0.0994265	0.0921191	0.084929	0.0725328
	8	0.0203135	0.0190411	0.00780275	0.0993062	0.0595601	0.0525125	0.0815705	0.0556411	0.0840131	0.0668435	0.0490789	0.0879177	0.0737872	0.030618	0.0711916		8	0.0328095	0.028737	0.0158815	0.114871	0.122107	0.0793514	0.0964321	0.0875937	0.0799306	0.110026	0.0655776	0.0969745	0.0903546	0.092773	0.0749252
	10	0.0232705	0.0226721	0.00897175	0.0973822	0.0632731	0.0528865	0.0817545	0.0582226	0.0849876	0.065566	0.0531069	0.0874557	0.0764273	0.035972	0.0730726		10	0.0398865	0.037329	0.0208275	0.10998	0.119062	0.0800274	0.0933806	0.0899882	0.0788491	0.109404	0.0729466	0.103105	0.0930376	0.097002	0.0774592
	12	0.0312935	0.0250386	0.0125813	0.0963162	0.0623526	0.050204	0.080576	0.0565616	0.0873476	0.070352	0.0489124	0.0826588	0.0737928	0.0418495	0.0674301		12	0.044195	0.0486785	0.025254	0.115653	0.12301	0.0747129	0.0929196	0.0830937	0.0766621	0.108609	0.0704546	0.102798	0.0909621	0.096767	0.0731788
	14	0.034701	0.0292261	0.0198423	0.0945293	0.0634136	0.047077	0.079681	0.0627891	0.0885836	0.06712	0.0514319	0.0839673	0.0777488	0.041073	0.0693731		14	0.05354	0.0491965	0.026317	0.106206	0.117881	0.0763759	0.0915951	0.0881252	0.0813301	0.111665	0.0758431	0.107975	0.0927616	0.096157	0.0778853
	16	0.034035	0.0318401	0.0210108	0.0925953	0.0659936	0.0483225	0.074991	0.0588336	0.0842941	0.0694545	0.0546189	0.0789892	0.0765508	0.037845	0.0737406		16	0.056199	0.0565625	0.026643	0.112195	0.117345	0.0738079	0.0935526	0.0827057	0.0790211	0.112771	0.0743496	0.103845	0.0939066	0.099822	0.0774602
	18	0.039413	0.0364871	0.0241147	0.0917412	0.0602186	0.051254	0.0734635	0.0590561	0.0831721	0.0619625	0.0483589	0.0831517	0.0801263	0.0355425	0.0630601		18	0.0653015	0.0604795	0.03369	0.10746	0.121145	0.0785894	0.0957001	0.0872882	0.0743851	0.111455	0.0731436	0.105992	0.0902771	0.10153	0.0760563
	20	0.0449235	0.0335801	0.0148138	0.0914557	0.0660781	0.0466985	0.0735655	0.0582801	0.0783466	0.065315	0.0429174	0.0809003	0.0776068	0.0398245	0.0681356		20	0.071453	0.069848	0.0379445	0.103874	0.118067	0.0751759	0.0911401	0.0786492	0.0833656	0.10913	0.0745846	0.107366	0.0928796	0.100518	0.0757487
	22	0.0417235	0.0431656	0.0207818	0.0847497	0.0640881	0.04471	0.067521	0.0569841	0.0767901	0.0621935	0.0383274	0.0815947	0.0766718	0.041684	0.0648346		22	0.0704825	0.0685025	0.036531	0.105192	0.117411	0.0723069	0.0942136	0.0840847	0.0841601	0.111429	0.0728336	0.105305	0.0936371	0.0987565	0.0741728
	24	0.048275	0.0458036	0.0226828	0.0874017	0.0635376	0.043891	0.071465	0.0535296	0.0771051	0.061335	0.0461199	0.0834803	0.0723688	0.038149	0.0616891		24	0.0746035	0.073158	0.0374725	0.10453	0.116841	0.0710149	0.0910706	0.0851092	0.0754206	0.107183	0.0746916	0.103562	0.0892701	0.099538	0.0771427
	26	0.0447265	0.0452751	0.0224922	0.0843537	0.0644536	0.042838	0.068039	0.0547261	0.0760271	0.058292	0.0471324	0.0758848	0.0726053	0.034551	0.0658331		26	0.080194	0.076299	0.044446	0.103057	0.11644	0.0732854	0.0947331	0.0791027	0.0789046	0.109781	0.0791436	0.103153	0.0864606	0.095511	0.0709657
	28	0.051333	0.0456731	0.0279303	0.0826738	0.0623661	0.0437455	0.068091	0.0544981	0.0731226	0.0565675	0.0434739	0.0791807	0.0731933	0.033804	0.0562466		28	0.0773685	0.077972	0.0404765	0.104226	0.119236	0.0753829	0.0986146	0.0788217	0.0781961	0.106341	0.0692751	0.107575	0.0889636	0.100556	0.0762402
	30	0.0472675	0.0500646	0.0266883	0.0828692	0.0638186	0.0417975	0.068311	0.0504816	0.0738716	0.0626155	0.0465674	0.0789297	0.0678057	0.034066	0.0586681		30	0.085679	0.0881235	0.040685	0.10135	0.119025	0.0793104	0.0892486	0.0876162	0.0772186	0.113956	0.0729991	0.103729	0.0850606	0.097556	0.0736398
	32	0.0479875	0.0463271	0.0249853	0.0812812	0.0602361	0.0400955	0.0708185	0.0502141	0.0781716	0.0594135	0.0485389	0.0788947	0.0710977	0.034086	0.0607571		32	0.0840055	0.08305	0.043913	0.102903	0.112377	0.0771374	0.0884586	0.0859822	0.0811676	0.107386	0.0783416	0.108598	0.0871901	0.0953	0.0756437
	34	0.049834	0.0480196	0.0264948	0.0831563	0.0565051	0.040783	0.065372	0.0460151	0.0768841	0.055663	0.0440264	0.0768627	0.0705272	0.0328705	0.0518781		34	0.0872455	0.093442	0.0433675	0.0987238	0.118224	0.0699234	0.0881781	0.0843627	0.0808576	0.107091	0.0743046	0.099538	0.0842346	0.098117	0.0738042
	36	0.054375	0.0424396	0.0289672	0.0881357	0.0634046	0.0418625	0.0654905	0.0491131	0.0758831	0.0607325	0.0377569	0.0661907	0.0666102	0.032996	0.0498066		36	0.087787	0.09169	0.0448005	0.0977298	0.119521	0.0664714	0.0982816	0.0805118	0.0761436	0.104912	0.0720691	0.109714	0.0817971	0.097134	0.0658647
	38	0.0540705	0.0478531	0.0328673	0.0723492	0.0635686	0.033787	0.0657695	0.0446951	0.0648011	0.0531545	0.0421359	0.0786743	0.0657903	0.0331475	0.0562551		38	0.088313	0.091819	0.046583	0.102193	0.112509	0.0714949	0.0919091	0.0832212	0.0709451	0.106697	0.0725971	0.101526	0.0855381	0.096954	0.0711173
	40	0.058057	0.0496931	0.0259443	0.0779167	0.0568531	0.036943	0.0639795	0.0507951	0.0712966	0.05475	0.0406199	0.0676212	0.0688113	0.0331315	0.0518006		40	0.0860445	0.0914825	0.046027	0.101093	0.114959	0.0778389	0.0937946	0.0809202	0.0757741	0.106492	0.0704046	0.095042	0.0844251	0.0954945	0.0750177
	42	0.051568	0.0456741	0.0219202	0.0750833	0.0660551	0.03616	0.0595	0.0467496	0.0711791	0.049637	0.0442834	0.0699077	0.0646473	0.0335805	0.0567701		42	0.095411	0.0939575	0.044597	0.0993007	0.11285	0.0702179	0.0882191	0.0829402	0.0747351	0.109526	0.0712506	0.104915	0.0812411	0.0910415	0.0752867
	44	0.0597445	0.0521586	0.0323603	0.0834063	0.0528296	0.0319855	0.058722	0.0535226	0.0734566	0.0489165	0.0383484	0.0719763	0.0655592	0.033577	0.0503906		44	0.0873065	0.0947295	0.0473015	0.0973673	0.114897	0.0673939	0.0894871	0.0887513	0.0766121	0.112497	0.0756251	0.0884555	0.0793716	0.088681	0.0736813
	46	0.0563745	0.0570556	0.0256287	0.0754282	0.0564056	0.0304315	0.061226	0.0416156	0.0647136	0.048399	0.0421339	0.0720843	0.0623238	0.031426	0.0454331		46	0.0854765	0.0991245	0.0417525	0.0960198	0.110615	0.0664834	0.0830056	0.0767737	0.0763856	0.104256	0.0746996	0.0962315	0.0765921	0.097001	0.0698388
	48	0.051227	0.0493191	0.0230933	0.0749962	0.0537071	0.031209	0.0551995	0.0449606	0.0605396	0.0485165	0.0360744	0.0708157	0.0668463	0.0331225	0.0524126		48	0.093104	0.0973245	0.0444185	0.0968648	0.106297	0.0614319	0.0868571	0.0880273	0.0709176	0.107276	0.0668986	0.10093	0.0794846	0.090389	0.0753918
	50	0.057166	0.0507581	0.0228423	0.0659108	0.0545096	0.0369365	0.058726	0.0425831	0.0638661	0.04701	0.0345589	0.0732877	0.0651822	0.0295095	0.0524936		50	0.095787	0.0929805	0.046714	0.0904013	0.102806	0.0687894	0.0865826	0.0879767	0.0726671	0.109488	0.0693456	0.10157	0.0807766	0.0910405	0.0653097
	52	0.0591195	0.0545041	0.0320267	0.0719748	0.0611001	0.0299555	0.0530125	0.0432241	0.0640351	0.048262	0.0358714	0.0706512	0.0669938	0.03059	0.0453551		52	0.0939205	0.0941405	0.046784	0.0925573	0.114158	0.0678159	0.0822151	0.0754077	0.0711156	0.101671	0.0764306	0.10068	0.0723801	0.087331	0.0666772
	BRET: FFA4 & mGi Isoproterenol																	BRET: FFA4 & mGo Isoproterenol
	Time (minutes)	AH7614 (FFAR4 inhibitor)			BAY + Ai			Ai (ATGL Inhibitor)			BAY (HSL Inhibitor)			No inhibition				Time (minutes)	AH7614 (FFAR4 inhibitor)			BAY + Ai			Ai (ATGL Inhibitor)			BAY (HSL Inhibitor)			No inhibition
	-6	0.000166125	-0.00329263	0.0021675	-0.0014455	0.00154288	-0.000529375	0.00254812	-0.0038555	0.002689	0.00162388	0.00203788	0.00288388	-0.00219062	-0.000683625	0.000410875		-6	-0.0006005	-0.000513875	-0.00170188	0.0001185	-0.0160441	-0.00280438	0.0021095	-0.00473713	-0.00374375	-0.001963	-0.0022075	-0.000249375	0.0016775	0.00152588	0.00092925
	-4	0.00160813	-0.000536125	0.000172	-0.0023445	-0.00219062	-0.00199037	0.000502625	0.0009615	0.0007665	-0.00345562	0.000531375	0.00319588	-0.00126212	0.000652875	0.000861875		-4	0.0017495	0.00109863	-0.000576375	0.000527	-0.00292163	-0.000975875	-0.0038435	4.1375e-05	-5.625e-05	0.002347	0.001783	-0.00244037	0.0026845	-0.00153812	-0.00015425
	-2	-0.00254888	0.00167138	8.85e-05	0.0012285	0.00203837	0.00144863	-0.00186388	0.0022835	0.000667	0.000809875	0.000492375	-0.00567663	0.000461375	-0.000267625	0.000261375		-2	-0.0005155	-0.000424375	0.00163662	0.000208	0.00864088	0.00234113	-0.000148	0.00420987	0.00346475	-0.0010125	0.0006465	0.00293762	0.0004695	-7.1625e-05	0.00010325
	0	0.000774625	0.00215737	-0.002428	0.0025615	-0.00139063	0.00107112	-0.00118688	0.0006105	-0.0041225	0.00102188	-0.00306163	-0.000403125	0.00299137	0.000298375	-0.00153412		0	-0.0006335	-0.000160375	0.000641625	-0.0008535	0.0103249	0.00143913	0.001882	0.000485875	0.00033525	0.0006285	-0.000222	-0.000247875	-0.0048315	8.3875e-05	-0.00087825
	2	-0.00397287	-0.000855125	-0.0026495	-0.0005505	-0.00182613	0.00337663	0.000364125	0.003364	0.000704	9.8875e-05	0.00276637	0.00701487	0.0166254	0.0110294	0.0180074		2	-0.001792	0.00157813	-0.000202375	0.0018585	0.0190939	0.00188313	0.0056955	0.0139294	0.00585375	0.0116975	0.010922	0.00180313	0.0269725	0.0207889	0.0209728
	4	0.00136313	0.00257438	-0.0005635	-0.001828	0.00420687	0.00238913	0.000948625	0.0049115	-0.0025305	0.0104219	0.00513387	0.0100459	0.0372959	0.0226449	0.0334639		4	0.001313	0.00352513	0.00168113	0.0051205	0.0208199	0.00590163	0.002992	0.0154554	0.00744075	0.025926	0.0096965	0.0112816	0.038669	0.0370109	0.0342278
	6	0.00421213	0.00235938	0.000578	-0.001068	-0.000107125	0.00393112	0.00351112	0.000427	0.0005665	0.0156909	0.00898588	0.0118029	0.0519494	0.0315884	0.0374784		6	0.005151	0.00584712	0.00527863	0.002437	0.0185029	0.00283513	0.008104	0.0167394	0.00799075	0.038503	0.0180135	0.0143131	0.0493955	0.0418914	0.0420027
	8	0.00633012	0.0109164	0.001251	0.0013735	0.00354987	-0.00196237	0.00181963	0.004832	-0.0050915	0.0228354	0.00931587	0.0223719	0.0569894	0.0370634	0.0437964		8	0.0114835	0.00720412	0.00834013	0.0010555	0.0229424	0.00430812	0.0084495	0.0162499	0.0116533	0.0476	0.021065	0.0170871	0.0508105	0.0484769	0.0464328
	10	0.00255863	0.0100024	0.00435	0.0024895	0.00623387	-0.000677375	0.00329713	0.002123	-0.0013255	0.0292809	0.0128134	0.0319374	0.0635134	0.0408784	0.0492644		10	0.010492	0.0114821	0.0123581	0.0034635	0.0245899	0.00550913	0.008825	0.0188284	0.00881475	0.051358	0.0253665	0.0280196	0.056034	0.0482409	0.0477047
	12	0.00946413	0.00555088	0.008371	0.002243	0.00663837	0.00347913	-0.000548875	0.001671	0.0001165	0.0361984	0.0153484	0.0315119	0.0603824	0.0444624	0.0516214		12	0.0162995	0.0166006	0.0142516	0.003675	0.0297859	0.00481362	0.007134	0.0151799	0.00947275	0.056303	0.031982	0.0300281	0.0585575	0.0545694	0.0490688
	14	0.0108246	0.0115089	0.010716	0.0040805	0.00459687	0.000687125	-0.000403375	0.003337	-0.0021675	0.0445899	0.0158274	0.0387994	0.0639014	0.0463584	0.0529409		14	0.0223385	0.0198696	0.0134311	-0.0002565	0.0242474	0.00539662	0.006167	0.0206339	0.0137827	0.0651005	0.0354055	0.0372131	0.0583045	0.0514839	0.0556012
	16	0.0105681	0.0132904	0.0070535	-0.0017095	0.00741137	0.00178212	0.000891625	0.0070935	0.005755	0.0442654	0.0264469	0.0352214	0.0658539	0.0445099	0.0544124		16	0.0232715	0.0212561	0.0163566	0.0027165	0.0283249	0.00388763	0.006185	0.0165969	0.00964075	0.073651	0.0369405	0.0384711	0.061655	0.0537084	0.0571887
	18	0.0127336	0.0122239	0.007929	0.003422	0.00605337	0.00228962	-0.00189788	0.0018125	0.0011235	0.0474509	0.0230114	0.0435449	0.0672959	0.0398479	0.0481569		18	0.0306845	0.0227536	0.0234096	0.003917	0.0249244	0.00397412	0.012918	0.0165404	0.00974325	0.0729205	0.040766	0.0433451	0.0603045	0.0570519	0.0524478
	20	0.0173836	0.0148469	0.014374	0.004501	0.00937087	0.00316013	0.000481125	0.0018055	0.0007215	0.0498854	0.0265544	0.0452594	0.0676424	0.0460614	0.0563424		20	0.031714	0.0307986	0.0264541	-0.000668	0.0284144	0.00501312	0.0124605	0.0149349	0.0135217	0.079194	0.038971	0.0483881	0.0637255	0.0587094	0.0571738
	22	0.0182696	0.0187624	0.008316	-0.0007925	0.00709487	0.00174913	-0.00186537	0.002601	0.0031405	0.0489094	0.0248094	0.0531519	0.0653584	0.0435514	0.0503249		22	0.038309	0.0272571	0.0239131	0.0037045	0.0267009	0.00231312	0.006841	0.0205429	0.0139457	0.0768605	0.0399375	0.0491386	0.064815	0.0549119	0.0546783
	24	0.0207806	0.0230299	0.0153325	0.002557	0.00712637	0.00415112	0.00117962	0.0071345	0.001048	0.0484244	0.0291984	0.0537429	0.0609004	0.0457179	0.0580004		24	0.0410135	0.0355486	0.0290546	-0.001616	0.0220084	0.00411412	0.0094065	0.0210704	0.0131103	0.0819765	0.043665	0.0459361	0.063749	0.0545909	0.0561717
	26	0.0193771	0.0223329	0.018072	0.0039645	0.0106584	-0.00311388	-0.00547137	0.0069505	0.0042945	0.0518089	0.0288264	0.0562789	0.0641824	0.0415779	0.0519069		26	0.047456	0.0341201	0.0303156	-0.0008265	0.0273554	0.00667012	0.0150915	0.0168904	0.00997525	0.0869335	0.045103	0.0588736	0.0620675	0.0556189	0.0556198
	28	0.0248226	0.0219639	0.023868	0.0021815	0.00942437	-0.00107388	-0.00335187	0.001366	0.0029175	0.0489129	0.0352389	0.0571479	0.0625424	0.0405894	0.0470134		28	0.0412835	0.0337616	0.0293471	0.0027225	0.0279699	0.00109762	0.0147485	0.0149964	0.00901325	0.0855925	0.046644	0.0548466	0.0613185	0.0586384	0.0585048
	30	0.0250851	0.0272704	0.020091	-0.0008495	0.00799437	-0.00483588	-0.00221837	0.001702	0.003368	0.0544039	0.0319194	0.0490874	0.0625894	0.0419539	0.0524379		30	0.050016	0.0423311	0.0322756	-0.002999	0.0265164	0.00575312	0.0064965	0.0225704	0.0143388	0.0872805	0.0435595	0.0621011	0.057276	0.0544699	0.0591892
	32	0.0243366	0.0218489	0.018098	0.0017475	0.00819687	-0.00335938	0.000809125	0.001754	0.008897	0.0541469	0.0362714	0.0568614	0.0617384	0.0421144	0.0475349		32	0.0478695	0.0408591	0.0337001	0.000578	0.0243079	0.00763863	0.005506	0.0154799	0.00881875	0.0909925	0.051117	0.0620656	0.059916	0.0575399	0.0633912
	34	0.0223601	0.0223229	0.019849	0.0011835	0.00626437	0.000215625	-0.00248388	0.0053865	0.0054515	0.0565059	0.0323554	0.0557214	0.0628799	0.0385034	0.0424794		34	0.0550385	0.0433581	0.0337611	0.0011425	0.0256744	0.00231662	0.0059835	0.0222519	0.0129392	0.09284	0.0493615	0.0604301	0.060672	0.0605809	0.0565898
	36	0.0251641	0.0275459	0.0246095	0.0097315	0.0104969	-2.1875e-05	-0.000935375	-0.000521	0.0088295	0.0599659	0.0315804	0.0553674	0.0555314	0.0360154	0.0434124		36	0.054791	0.0449636	0.0366341	0.003672	0.0290089	0.00817262	0.0150295	0.0239024	0.00995825	0.0875145	0.043218	0.0711061	0.0588735	0.0573599	0.0542178
	38	0.0323356	0.0298244	0.0258325	-0.0002495	0.0149649	-0.00732587	1.6625e-05	-0.00663	0.0097365	0.0543079	0.0322029	0.0628624	0.0621579	0.0376199	0.0497954		38	0.0540155	0.0465996	0.0430031	0.0010975	0.0234854	0.00169413	0.007803	0.0244054	0.00593575	0.0912495	0.0535225	0.0633921	0.061883	0.0561979	0.0541493
	40	0.0295546	0.0263399	0.0265825	0.002086	0.00765787	-0.00430538	0.00362212	0.007628	0.0039925	0.0534019	0.0323659	0.0586364	0.0621249	0.0400374	0.0454904		40	0.055081	0.0436116	0.0397556	0.0011965	0.0335084	0.00804512	0.0083925	0.0256834	0.0102688	0.085798	0.048593	0.0562921	0.0623635	0.0577209	0.0595417
	42	0.0338291	0.0259254	0.0186225	0.0023665	0.0129039	-0.00185487	0.00168613	0.004087	0.0102935	0.0609909	0.0343794	0.0587274	0.0587569	0.0391524	0.0475849		42	0.05732	0.0463116	0.0434276	0.0044735	0.0253019	0.00497362	0.007942	0.0216389	0.0100737	0.0895575	0.053507	0.0632186	0.053835	0.0552109	0.0585878
	44	0.0333286	0.0322474	0.0297375	0.006553	0.0100019	0.000663625	0.00228713	0.00575	0.007871	0.0510324	0.0370009	0.0583744	0.0580399	0.0445869	0.0453474		44	0.05876	0.0460271	0.0424941	0.0042065	0.0316119	0.00112112	0.0088585	0.0271229	0.0117763	0.0919735	0.0497315	0.0578526	0.0576665	0.0534469	0.0601322
	46	0.0357361	0.0356804	0.02854	0.0086255	0.00996487	-0.00751038	-0.00216337	0.0029575	0.005748	0.0549454	0.0377004	0.0546389	0.0578459	0.0410164	0.0416039		46	0.052567	0.0501226	0.0391551	0.0026785	0.0231784	0.00276063	0.0062415	0.0194014	0.00963725	0.0857895	0.0548845	0.0639406	0.0540495	0.0541089	0.0567632
	48	0.0282576	0.0335189	0.0181925	0.001944	0.0106674	-0.00969188	-0.00174987	0.007415	0.0004945	0.0531874	0.0322119	0.0645399	0.0573984	0.0404729	0.0448504		48	0.060137	0.0499846	0.0388736	0.000764	0.0254869	-0.00124488	0.0061845	0.0279584	0.0122632	0.087624	0.0522505	0.0728566	0.049749	0.0508909	0.0552253
	50	0.0339401	0.0351959	0.0193975	-0.003522	0.00594687	-0.00225138	-0.00116087	-0.002333	0.0043215	0.0492054	0.0381504	0.0612169	0.0586544	0.0381884	0.0442579		50	0.0589955	0.0454311	0.0464036	-0.005174	0.0220834	0.00458813	0.006726	0.0277544	0.00672775	0.0934235	0.051342	0.0676106	0.0536235	0.0542279	0.0521382
	52	0.0326776	0.0357004	0.0280385	0.0056985	0.0114064	-0.00162487	-0.00184337	0.00252	0.0064885	0.0498859	0.0309884	0.0542154	0.0601074	0.0370529	0.0436184		52	0.064058	0.0491276	0.0485021	-0.0015765	0.0255354	0.00187013	0.005326	0.0304429	0.0104933	0.0905645	0.045933	0.0652521	0.049839	0.0584754	0.0564358
	BRET: FFA4 & mGi Forskolin																	BRET: FFA4 & mGo Forskolin
	Time (minutes)	AH7614 (FFAR4 inhibitor)			BAY + Ai			Ai (ATGL Inhibitor)			BAY (HSL Inhibitor)			No inhibition				Time (minutes)	AH7614 (FFAR4 inhibitor)			BAY + Ai			Ai (ATGL Inhibitor)			BAY (HSL Inhibitor)			No inhibition
	-6	-0.00170738	-0.00197288	0.000244625	-0.00205687	8.5875e-05	-0.002009	-0.00167913	-0.00112538	0.00163713	-0.000925125	0.00182725	0.00168837	-0.0036855	-0.00202	-0.000540875		-6	0.000242375	-0.00126013	-0.0013625	-0.00176937	-0.0156159	-0.000878375	0.00101437	-0.00341463	-0.00192763	-0.001164	-0.00291413	-0.00293962	-0.00267287	-0.0023635	0.00392375
	-4	0.000928625	-0.000611875	0.00198812	-0.000619875	-0.000537625	-0.001329	0.000154875	-0.000786375	7.1125e-05	-0.00394412	0.00138375	0.00134738	0.0005295	0.0002495	0.00171163		-4	0.000218875	0.00144138	0.000676	0.00291562	-0.00171237	-0.00281437	-0.00476112	-0.00197362	-0.00301113	-0.0003745	0.000510375	-0.000577125	0.000446625	0.000415	-0.00101725
	-2	-0.00190438	0.00259213	-0.00121837	0.00106013	-7.7125e-05	0.0011115	0.000115875	0.00167263	0.000553125	0.00365687	-7.5e-07	-0.00191863	0.0009025	0.000539	0.00167263		-2	-0.00189912	0.00104287	0.000633	-0.00112137	0.00538863	0.00248413	0.000292375	0.00328937	0.00527488	-0.002144	0.00205987	0.00411937	0.00205612	-0.0012465	-0.00043025
	0	0.00268313	-7.375e-06	-0.00101437	0.00161662	0.000528875	0.0022265	0.00140837	0.000239125	-0.00226137	0.00121237	-0.00321025	-0.00111713	0.0022535	0.0012315	-0.00284337		0	0.00143787	-0.00122412	5.35e-05	-2.4875e-05	0.0119396	0.00120863	0.00345437	0.00209888	-0.000336125	0.0036825	0.000343875	-0.000602625	0.000170125	0.003195	-0.00247625
	2	-0.00404287	-0.00424888	-0.00461387	-0.00491688	-0.000699625	-0.0043995	-0.00183812	-0.000494875	-0.00130538	-0.00312412	-0.00146075	-0.00137913	0.003036	0.000637	0.0166571		2	-0.00161612	-0.000902625	-0.0007945	-0.00517237	0.00377112	-0.00379037	-0.00336263	0.00329187	-0.00617413	0.0019915	-0.000186625	-0.00544462	0.0134186	-0.0050515	-0.00249775
	4	0.000212125	-0.00214337	-0.00306487	-0.00678838	-0.000527625	-0.002879	0.00184438	0.00336712	0.00360363	0.00771187	-0.00080925	0.0109354	0.0305	0.012209	0.0318271		4	0.00193688	-0.000261125	-0.0017845	-0.00270387	0.0104021	-8.3375e-05	-0.00245413	0.00893487	0.00481337	0.012288	0.00465537	0.00807738	0.0359891	0.0222335	0.0208872
	6	-0.000606375	-0.00165187	-0.000613375	-0.00426538	0.00385237	-0.0011815	0.00539288	0.000143125	0.0109821	0.0254859	0.00425575	0.0227044	0.0487305	0.0259225	0.0415131		6	0.00197888	0.000358375	0.002575	-0.000750375	0.0109811	0.00156762	0.00445838	0.0191604	0.00722887	0.0291555	0.0158549	0.0227479	0.0508776	0.034058	0.0374268
	8	0.00566412	0.00647463	0.00205063	-0.00242538	0.00619687	-0.002032	0.00731687	0.00882612	0.00263712	0.0344054	0.0107007	0.0333234	0.0562745	0.0378795	0.0491251		8	0.00658438	0.00869237	0.0066	-0.00144887	0.0203766	0.00284312	0.00730788	0.0193689	0.0103024	0.041251	0.0220464	0.0350334	0.0537651	0.0448315	0.0466737
	10	0.00228763	0.00962812	0.00493862	0.000790625	0.00943587	0.0015305	0.00587687	0.00725262	0.00658813	0.0470759	0.00918275	0.0394164	0.061633	0.0415785	0.0557641		10	0.0111364	0.0128084	0.0145705	0.00179513	0.0218101	0.00313462	0.00858788	0.0219109	0.0138674	0.048342	0.0365114	0.0420619	0.0619811	0.0539115	0.0480853
	12	0.00994663	0.00952263	0.0104156	0.00550012	0.00941537	0.001983	0.00670338	0.00722412	0.00996013	0.0537649	0.0169068	0.0462739	0.063891	0.046113	0.0526721		12	0.0161339	0.0191789	0.0136385	0.00440862	0.0243756	0.00276812	0.00617237	0.0190519	0.00755237	0.054002	0.0360024	0.0490094	0.0604156	0.058135	0.0505502
	14	0.0111331	0.0132901	0.0112591	0.00269163	0.00846437	0.0012535	0.00546987	0.0168536	0.0109666	0.0572034	0.0203117	0.0462479	0.064822	0.043774	0.0528826		14	0.0185054	0.0213944	0.014367	-0.00227988	0.0250481	0.00305962	0.000415875	0.0219489	0.0186139	0.067545	0.0434289	0.0558939	0.0611326	0.0614645	0.0558507
	16	0.00849463	0.0105506	0.0123271	-0.00207638	0.0137714	-0.0030335	0.00435588	0.0143056	0.0164551	0.0644049	0.0232962	0.0446329	0.0632085	0.043293	0.0536481		16	0.0230049	0.0251184	0.019349	0.00597013	0.0271206	0.00337613	0.00558737	0.0205679	0.0146749	0.0704305	0.0419889	0.0560094	0.0647041	0.0619945	0.0512073
	18	0.0126861	0.0137761	0.0161481	0.00236313	0.0119974	0.004471	0.00528237	0.0135581	0.0159481	0.0612879	0.0203397	0.0495684	0.065066	0.043041	0.0457906		18	0.0271044	0.0242824	0.0223255	0.00175813	0.0205206	0.00566962	0.00987137	0.0249774	0.0133304	0.070853	0.0450119	0.0598514	0.0644441	0.065338	0.0519372
	20	0.0153951	0.0151626	0.0162831	0.00370412	0.0159894	0.001947	0.00680587	0.0182446	0.0128326	0.0662624	0.0202167	0.0535064	0.064778	0.042824	0.0514936		20	0.0303614	0.0340849	0.027998	-0.00120838	0.0238511	3.9125e-05	0.00915237	0.0207379	0.0159729	0.076408	0.0450059	0.0646339	0.0681176	0.063688	0.0534452
	22	0.0138276	0.0136216	0.0194826	0.00194312	0.0103779	0.0018305	-0.00147962	0.0181321	0.0135796	0.0683559	0.0191298	0.0581929	0.062173	0.0406685	0.0490906		22	0.0366024	0.0332749	0.025263	0.00396813	0.0258066	-0.000130875	0.0102719	0.0251419	0.0173434	0.074534	0.0422909	0.0643844	0.0672586	0.0591515	0.0524198
	24	0.0199081	0.0197021	0.0195181	0.00447912	0.0101009	-0.000538	0.00177087	0.0164651	0.00979362	0.0665754	0.0211208	0.0508559	0.0621245	0.043085	0.0507441		24	0.0380049	0.0405639	0.029818	-0.00159088	0.0278376	0.00308512	0.00669387	0.0278894	0.0146294	0.078412	0.0519769	0.0622334	0.0623771	0.0596795	0.0533887
	26	0.0170286	0.0157671	0.0221171	0.00167662	0.00795237	0.00036	-0.000801125	0.0153846	0.0142011	0.0651044	0.0245052	0.0571774	0.061535	0.0383325	0.0489061		26	0.0428804	0.0382724	0.032973	-0.000662375	0.0258206	0.00316012	0.0153129	0.0203929	0.0173304	0.0794375	0.0490384	0.0663329	0.0611646	0.059499	0.0495592
	28	0.0234856	0.0190071	0.0278151	0.00254062	0.00829137	-8.85e-05	0.00301987	0.0158251	0.0118731	0.0654154	0.0194477	0.0567944	0.0589175	0.0394065	0.0467421		28	0.0411239	0.0448904	0.034748	0.00160512	0.0235111	0.000803625	0.0118854	0.0213419	0.0173624	0.085149	0.0446049	0.0656484	0.0665016	0.0609845	0.0549912
	30	0.0206946	0.0254946	0.0272836	-0.00279138	0.0143509	0.000399	0.00281938	0.0159576	0.0136496	0.0643169	0.0220958	0.0501884	0.059471	0.037601	0.0493981		30	0.0432909	0.0504184	0.0362285	-0.00206987	0.0263231	0.00246762	0.00739787	0.0224889	0.0188929	0.0867205	0.0497789	0.0639504	0.0613211	0.058188	0.0525163
	32	0.0220446	0.0178156	0.0243081	0.00330062	0.00897337	-0.0052745	-0.000102125	0.0121911	0.0220551	0.0679039	0.0203578	0.0587119	0.0621765	0.041456	0.0504861		32	0.0447524	0.0526244	0.0401425	7.5625e-05	0.0271066	0.00501163	0.00259938	0.0216244	0.0198824	0.081451	0.0503649	0.0697504	0.0627511	0.0592255	0.0576173
	34	0.0181426	0.0235606	0.0275096	0.00515512	0.00606188	0.0013925	0.00349837	0.0164516	0.0180416	0.0693399	0.0228103	0.0564949	0.0601515	0.0386845	0.0429256		34	0.0537154	0.0514969	0.0386595	-0.000399375	0.0263781	-0.00249438	0.00873288	0.0256824	0.0201479	0.082508	0.0536664	0.0644469	0.0650921	0.057945	0.0526417
	36	0.0247001	0.0245431	0.0250431	0.00859012	0.0104144	-0.0016345	0.00336587	0.0118736	0.0195766	0.0701279	0.0170003	0.0529329	0.0535345	0.0350125	0.0428251		36	0.0499764	0.0537594	0.0409755	-0.000432375	0.0279701	-0.00295688	0.00918737	0.0259414	0.0131954	0.0842725	0.0453204	0.0832704	0.0621331	0.062309	0.0486538
	38	0.0266121	0.0262476	0.0335281	-0.00236288	0.0125424	-0.001386	0.00464788	0.0128776	0.0204781	0.0669489	0.0207457	0.0649234	0.053951	0.035938	0.0502431		38	0.0486994	0.0556954	0.04318	0.00604363	0.0256776	-0.00155138	0.0115239	0.0303809	0.0148664	0.0813465	0.0538619	0.0653134	0.0603826	0.0582235	0.0503277
	40	0.0309211	0.0247591	0.0356541	-0.00148888	0.00769387	-0.006821	0.00373737	0.0188106	0.0162281	0.0674114	0.0173608	0.0500169	0.0556625	0.0334355	0.0443306		40	0.0530334	0.0534389	0.0459	0.00247462	0.0319176	0.00244862	0.00510788	0.0280754	0.0209629	0.080547	0.0481579	0.0745394	0.0647596	0.0613825	0.0553983
	42	0.0317276	0.0264896	0.0291361	0.00116912	0.0117684	-0.0024825	0.00182488	0.0165286	0.0195621	0.0651654	0.0246967	0.0471314	0.0506955	0.03666	0.0414576		42	0.0576834	0.0559834	0.0448985	-0.00469037	0.0286241	0.00202512	0.00582437	0.0237109	0.0181464	0.0849715	0.0498169	0.0683774	0.0613351	0.0559895	0.0545783
	44	0.0307596	0.0283026	0.0351236	0.00429612	0.00687987	-0.0030575	0.000926875	0.0173471	0.0205301	0.0608419	0.0192597	0.0542584	0.0519995	0.034462	0.0462356		44	0.0562794	0.0558739	0.04605	0.00131562	0.0295911	-0.000427375	0.00916888	0.0269944	0.0260869	0.08787	0.0508744	0.0617779	0.0567816	0.0503965	0.0504848
	46	0.0336301	0.0338201	0.0332266	0.00177362	0.00967938	-0.004089	0.00159938	0.0134156	0.0156296	0.0647204	0.0189693	0.0538469	0.0553225	0.0333835	0.0341061		46	0.0532764	0.0608219	0.0449325	-0.000169375	0.0224416	-0.00196487	0.00522588	0.0253404	0.0231494	0.081398	0.0497499	0.0627114	0.0596831	0.060986	0.0489952
	48	0.0317571	0.0300926	0.0248876	0.00294012	0.00953987	-0.008857	0.00120237	0.0161506	0.0146381	0.0625674	0.0171647	0.0527889	0.057126	0.034823	0.0380246		48	0.0620569	0.0662519	0.045434	-0.00254737	0.0229881	-0.00139688	0.00662038	0.0312079	0.0145679	0.082405	0.0479529	0.0793684	0.0612296	0.054943	0.0487788
	50	0.0322611	0.0277396	0.0283111	-0.00701638	0.00886337	-0.0032515	0.00151738	0.0127521	0.0204071	0.0584364	0.0168732	0.0507964	0.05402	0.0299365	0.0406476		50	0.0654144	0.0617099	0.0564685	-0.00225337	0.0218101	-0.00413188	0.00855337	0.0332309	0.0166254	0.0816695	0.0443024	0.0662174	0.0597671	0.0569465	0.0458747
	52	0.0329191	0.0350541	0.0285636	-0.000515375	0.00977937	0.0004845	-0.00319912	0.0228096	0.0175951	0.0644219	0.0155528	0.0541564	0.057039	0.032407	0.0394936		52	0.0600149	0.0643434	0.0523365	-0.000891375	0.0249661	0.000606625	0.00615587	0.0214149	0.0127089	0.082557	0.0472789	0.0712264	0.0489991	0.059066	0.0482117
	AUC_mGi											AUC_mGo
		TUG-891			Isoproterenol			Forskolin					TUG-891			Isoproterenol			Forskolin
	Vehicle	3.608	1.703	3.088	2.995	1.99	2.361	2.826	1.815	2.295		Vehicle	4.394	4.78	3.716	2.858	2.672	2.691	2.989	2.734	2.424
	AH7614	2.114	1.915	1.03	1.009	1.02	0.7808	0.9123	0.8917	0.9845		AH7614	3.462	3.496	1.749	1.914	1.592	1.377	1.826	1.905	1.503
	Ai	3.505	2.65	3.913	0.08819	0.1897	0.2123	0.1484	0.6628	0.6938		Ai	4.639	4.248	3.914	0.4236	1.029	0.5276	0.3446	1.164	0.7614
	BAY	2.952	2.274	3.978	2.26	1.318	2.339	2.864	0.8627	2.373		BAY	5.501	3.651	5.167	3.767	2.039	2.425	3.498	2.094	2.887
	BAY + Ai	4.316	3.075	3.608	0.1415	0.3944	0.1513	0.03911	0.4525	-0.06918		BAY + Ai	5.304	5.938	3.698	0.07596	1.313	0.2117	0.004131	1.205	0.05896
	Statistics: BRE AUC mGo				Statistics: BRE AUC mGi
	TUG-891				TUG-891
	Vehicle vs. AH7614	*	0.0471		Vehicle vs. AH7614	ns	0.0792
	Vehicle vs. Ai	ns	>0.9999		Vehicle vs. Ai	ns	0.5882
	Vehicle vs. BAY	ns	0.7855		Vehicle vs. BAY	ns	0.9433
	Vehicle vs. BAY + Ai	ns	0.5241		Vehicle vs. BAY + Ai	ns	0.2201
	Isoproterenol				Isoproterenol
	Vehicle vs. AH7614	ns	0.1418		Vehicle vs. AH7614	*	0.0111
	Vehicle vs. Ai	**	0.0019		Vehicle vs. Ai	***	0.0001
	Vehicle vs. BAY	ns	>0.9999		Vehicle vs. BAY	ns	0.7052
	Vehicle vs. BAY + Ai	**	0.001		Vehicle vs. BAY + Ai	***	0.0002
	Forskolin				Forskolin
	Vehicle vs. AH7614	ns	0.2311		Vehicle vs. AH7614	*	0.0217
	Vehicle vs. Ai	**	0.0035		Vehicle vs. Ai	**	0.0021
	Vehicle vs. BAY	ns	0.9987		Vehicle vs. BAY	ns	0.9357
	Vehicle vs. BAY + Ai	***	0.0007		Vehicle vs. BAY + Ai	***	0.0003

## Sheet: Fig. 3d
	[FFA]
		Unstimulated + BSA				Forskolin + BSA				Isoprenaline + BSA
	C16:1n-7	1.2692	0.77666	0.539625	1.31307	8.8881	17.7734	7.18437		18.5336	19.7236	19.9593	21.7908
	C18:1n-9	0.793473	0.38719	0.217581	0.782005	5.03769	9.91368	4.1865		10.2236	10.4656	10.4007	11.4031
	C16:0	1.36681	0.302069	0.105661	0.817659	7.48569	10.1724	6.52886		9.08011	8.35896	9.67161	10.1099
	C18:1n-7	0.34684	0.216457	0.152726	0.326755	1.91779	3.66265	1.59733		3.47515	3.60065	3.63936	3.8508
		Unstimulated - BSA				Forskolin - BSA				Isoprenaline - BSA
	C16:1n-7	0.00831528	0.0406484	0.00500368	0.0162431	0.0520675	0.0459705	0.136093	0.062369	0.0825717	0.129786	0.0436238	0.0408322
	C18:1n-9	-0.179014	0.0730348	-0.138636	-0.109635	-0.140728	-0.130987	0.246576	-0.140921	0.134533	0.495758	-0.0697378	-0.0611406
	C16:0	-0.58567	-0.181	-0.702266	-0.298102	-0.531916	-0.749039	1.67988	-0.570264	-0.0908605	0.814109	-0.939533	-0.564339
	C18:1n-7	-0.0036459	0.0064836	-0.0028463	0.00210841	-0.00131499	-0.000448179	0.0154442	0.000488643	0.00246108	0.013589	0.000631276	0.00362795
	Statistics [FFA]
	C16:1n-7
	Unstimulated - BSA vs. Forskolin - BSA	ns	0.9734
	Unstimulated - BSA vs. Isoprenaline - BSA	ns	0.9733
	C18:1n-9
	Unstimulated - BSA vs. Forskolin - BSA	ns	0.9815
	Unstimulated - BSA vs. Isoprenaline - BSA	ns	0.6924
	C16:0
	Unstimulated - BSA vs. Forskolin - BSA	ns	0.3078
	Unstimulated - BSA vs. Isoprenaline - BSA	ns	0.6163
	C18:1n-7
	Unstimulated - BSA vs. Forskolin - BSA	ns	>0.9999
	Unstimulated - BSA vs. Isoprenaline - BSA	ns	0.9998
	Statistics [FFA]
	C16:1n-7
	Unstimulated - BSA vs. Forskolin - BSA	****	<0.0001
	Unstimulated - BSA vs. Isoprenaline - BSA	****	<0.0001
	C18:1n-9
	Unstimulated - BSA vs. Forskolin - BSA	****	<0.0001
	Unstimulated - BSA vs. Isoprenaline - BSA	****	<0.0001
	C16:0
	Unstimulated - BSA vs. Forskolin - BSA	****	<0.0001
	Unstimulated - BSA vs. Isoprenaline - BSA	****	<0.0001
	C18:1n-7
	Unstimulated - BSA vs. Forskolin - BSA	ns	0.1622
	Unstimulated - BSA vs. Isoprenaline - BSA	**	0.0098

## Sheet: Fig. 3e
	BRET DRC
	[Fatty acid], M	Palmitoleic acid		Palmitic acid		Oleic acid		α-Linolenic acid
		Mean	SEM	Mean	SEM	Mean	SEM	Mean	SEM
	1e-15	0	0	0	0	0	0	0	0
	1e-13	0.004127	0.009781	0.004458	0.001812	0.04776	0.01453	2.304e-15	0.06286
	1e-12	0.1068	0.01443	0.002728	0.007525	0.06935	0.01319	0.04629	0.05206
	1e-11	0.0526	0.04219	0.02703	0.05735	0.02221	0.02271	0.05228	0.08556
	1e-10	0.0696	0.02701	0.01344	0.01562	0.02139	0.03718	0.002189	0.002041
	1e-09	0.1282	0.03044	0.2114	0.1146	0.05032	0.04369	0.03037	0.009598
	1e-08	0.1286	0.04268	0.03688	0.04535	0.1218	0.03148	0.06993	0.04278
	1e-07	0.01043	0.01875	0.01399	0.002851	0.3348	0.03065	0.0106	0.01352
	1e-06	0.004254	0.0161	0.04671	0.02092	0.08739	0.01696	0.01872	0.005826
	1e-05	0.581	0.02365	0.001885	0.004792	1.684	0.05431	1.73	0.06057
	0.0001	2.325	0.04668	0.006672	0.01373	1.26	0.07274	1.995	0.02176

## Sheet: Fig. 3f
	BRET: FFA4 & mGo
		Minus BSA			Plus BSA					Minus BSA			Plus BSA					Minus BSA			Plus BSA					Minus BSA			Plus BSA
	Time (minutes)	Linolenic Acid (10μM)			Linolenic Acid (10μM)				Time (minutes)	Isoproterenol (10μM)			Isoproterenol (10μM)				Time (minutes)	TUG-891 (10μM)			TUG-891 (10μM)				Time (minutes)	Forskolin (10μM)			Forskolin (10μM)
	-6	-0.0183505	0.0119475	0.0010675	-0.011776	-0.0048535	0.0033165		-6	0.001028	-0.000888	0.022429	-0.020857	0.000682	0.002143		-6	0.0150135	0.0071045	0.004434	-0.011066	0.0018905	0.01828		-6	0.0001985	0.015176	-0.010008	-0.031548	0.005539	0.003839
	-4	-0.0176315	0.00969	0.0055745	-0.0113505	-0.011542	0.001879		-4	-0.009832	-0.003471	0.023606	-0.0245365	0.0066435	-4.2e-05		-4	0.007806	0.001169	0.019904	-0.0083725	0.0017935	0.024277		-4	0.0017955	0.0142665	0.000477	-0.025647	0.001664	0.0015715
	-2	-0.0204165	0.014387	-0.003733	-0.01735	-0.009347	-0.0045695		-2	-0.007075	0.0012665	0.014985	-0.0262355	0.011128	-0.0050515		-2	0.0045375	0.0048645	0.0082175	-0.010035	0.0003035	0.0112655		-2	-0.0008955	0.0137595	-0.0059325	-0.0254615	0.004531	-0.0039055
	0	-0.010859	0.0172545	0.004108	-0.011411	-0.0159805	3.95e-05		0	-0.007113	0.005514	0.016062	-0.0317255	0.000142	-0.001426		0	0.0068165	0.009009	0.012886	-0.0151735	-0.000859	0.0169295		0	0.00115	0.0180985	-0.008343	-0.0231715	0.003614	0.00344
	2	0.05318	0.0401045	0.0854165	-0.015997	-0.0039825	0.0062135		2	0.0201155	0.050415	0.0582375	0.0228215	0.0679335	0.044293		2	0.116975	0.140833	0.165508	0.0565985	0.0941925	0.089533		2	0.000767	0.058486	0.0092015	-0.004888	0.0606515	0.0352845
	4	0.0709605	0.0639945	0.101288	-0.0187975	-0.0182755	0.01462		4	0.06382	0.0846625	0.088324	0.035707	0.073761	0.0610955		4	0.150898	0.161067	0.17386	0.0978295	0.0974265	0.151513		4	0.050945	0.106529	0.0644445	0.035353	0.076071	0.0528085
	6	0.0799635	0.068701	0.11323	-0.0099525	0.0061705	0.023531		6	0.070154	0.08978	0.0965395	0.0421265	0.0835405	0.0563015		6	0.151915	0.157531	0.180427	0.107918	0.121348	0.16143		6	0.075549	0.116772	0.0884025	0.0427625	0.0922985	0.07146
	8	0.0903365	0.0829595	0.117101	-0.0019435	0.0071975	0.0275075		8	0.0832205	0.101195	0.097674	0.0463555	0.095641	0.068066		8	0.164864	0.163095	0.18695	0.126338	0.129368	0.165491		8	0.093341	0.133199	0.098368	0.064786	0.10501	0.0658895
	10	0.101259	0.0925345	0.122762	-0.0096935	0.007772	0.016512		10	0.109918	0.099574	0.099474	0.055681	0.096612	0.0721545		10	0.178561	0.156158	0.185001	0.128608	0.141874	0.156154		10	0.109619	0.128312	0.104888	0.060103	0.119672	0.068982
	12	0.111007	0.107917	0.141339	-0.002369	-0.0010145	0.011267		12	0.0910565	0.107243	0.11783	0.062702	0.102624	0.064748		12	0.17353	0.16692	0.195005	0.126738	0.135474	0.164364		12	0.10824	0.148066	0.115599	0.0692225	0.115949	0.0726985
	14	0.107635	0.117941	0.132109	-0.002797	0.0059725	0.0201935		14	0.0990815	0.107703	0.10111	0.0639025	0.101051	0.0753935		14	0.171293	0.161457	0.192705	0.121154	0.131926	0.170977		14	0.112196	0.151133	0.114198	0.073256	0.119771	0.081854
	16	0.118111	0.134424	0.155958	-0.004601	0.0113045	0.019149		16	0.0967665	0.121495	0.125729	0.069402	0.121461	0.074159		16	0.166626	0.164773	0.209348	0.11346	0.131796	0.167909		16	0.118617	0.154339	0.121818	0.0712605	0.132444	0.09298
	18	0.132979	0.165514	0.150501	0.0084055	0.0159955	0.019337		18	0.109715	0.119006	0.112107	0.081242	0.121554	0.0861335		18	0.179386	0.172924	0.194555	0.12542	0.140578	0.169231		18	0.125723	0.16695	0.121411	0.0775785	0.142831	0.0947975
	20	0.150455	0.150532	0.159635	0.0045675	0.008568	0.0180385		20	0.12454	0.108919	0.119126	0.081797	0.106829	0.086149		20	0.184506	0.14868	0.195366	0.13694	0.127408	0.16621		20	0.129788	0.152499	0.130491	0.089036	0.131372	0.101846
	22	0.153306	0.169718	0.160369	0.002734	-0.003437	0.0197735		22	0.12601	0.127609	0.129324	0.0846145	0.119886	0.0909425		22	0.183157	0.160192	0.201229	0.132519	0.136771	0.171127		22	0.139716	0.165829	0.136101	0.101536	0.130068	0.0974355
	24	0.169267	0.182567	0.167405	-0.002595	0.0161545	0.0178905		24	0.132347	0.13596	0.126858	0.082222	0.136353	0.0827625		24	0.180455	0.165862	0.209526	0.125832	0.142447	0.166625		24	0.142085	0.164251	0.142696	0.093152	0.147866	0.098268
	26	0.167296	0.188156	0.176463	0.008945	0.0155445	0.025745		26	0.122546	0.124298	0.135517	0.089029	0.11793	0.0859605		26	0.191057	0.15888	0.196906	0.131605	0.12752	0.166037		26	0.137652	0.16393	0.142273	0.100003	0.136504	0.090359
	28	0.169774	0.189184	0.17671	-0.0006065	-0.000695	0.030565		28	0.118104	0.128795	0.125287	0.0938855	0.116919	0.0965825		28	0.186648	0.14974	0.203843	0.1363	0.131707	0.170996		28	0.139126	0.172422	0.142539	0.0938865	0.141068	0.104263
	30	0.180416	0.19988	0.19313	0.0084225	0.0048175	0.0310125		30	0.130193	0.137094	0.141812	0.094661	0.145449	0.089068		30	0.180856	0.168172	0.200398	0.136141	0.136619	0.170567		30	0.137655	0.169932	0.148485	0.109053	0.152451	0.0938865
	32	0.172521	0.190048	0.184071	-0.006156	0.0009145	0.027173		32	0.126955	0.127478	0.14027	0.093175	0.128034	0.0847565		32	0.172381	0.154671	0.201531	0.125674	0.130464	0.170951		32	0.13073	0.166286	0.141361	0.106597	0.136736	0.0893975
	34	0.176794	0.214097	0.177842	-0.007535	0.010286	0.024253		34	0.129399	0.130874	0.132741	0.078853	0.126635	0.084193		34	0.179763	0.171473	0.188585	0.127458	0.134841	0.170305		34	0.146595	0.175816	0.152	0.0951805	0.152428	0.0981195
	36	0.164155	0.195031	0.174059	0.0037415	0.0052985	0.018718		36	0.132476	0.123872	0.128472	0.090668	0.12014	0.087444		36	0.185444	0.155175	0.197408	0.130449	0.123269	0.168255		36	0.133845	0.16736	0.142222	0.10337	0.138206	0.108938
	38	0.191188	0.195693	0.172862	0.0040415	0.016297	0.0241615		38	0.145241	0.130156	0.126388	0.087908	0.123724	0.0866775		38	0.192758	0.150438	0.179882	0.125296	0.141409	0.171355		38	0.145826	0.16823	0.139293	0.109364	0.157888	0.0993505
	40	0.188212	0.196761	0.180709	-0.004385	0.0097495	0.0238575		40	0.1343	0.137783	0.137787	0.080207	0.132192	0.098488		40	0.175164	0.157655	0.194619	0.138202	0.137146	0.151834		40	0.13672	0.168184	0.151042	0.100659	0.148162	0.0958695
	42	0.1855	0.209609	0.160063	-0.002714	0.0052165	0.021159		42	0.125948	0.125734	0.109158	0.0925825	0.12143	0.0964405		42	0.165991	0.147246	0.184857	0.12557	0.13766	0.162417		42	0.132201	0.157159	0.127757	0.093234	0.145732	0.0900845
	44	0.197352	0.196768	0.166935	-0.0055315	0.016492	0.024591		44	0.139238	0.125826	0.124553	0.0845455	0.107771	0.093176		44	0.188765	0.148116	0.194427	0.132076	0.145464	0.170324		44	0.155401	0.153188	0.134543	0.0961365	0.142789	0.0992815
	46	0.187601	0.19675	0.177906	0.0051555	0.011234	0.0262505		46	0.13149	0.136526	0.124271	0.093765	0.133423	0.0884365		46	0.182065	0.158955	0.19633	0.12931	0.133204	0.153068		46	0.135228	0.159784	0.143896	0.111777	0.14231	0.0969085
	48	0.178031	0.204517	0.167142	-0.0096845	0.014886	0.014049		48	0.13	0.121028	0.137118	0.0963115	0.127585	0.074618		48	0.184844	0.139825	0.202102	0.128509	0.126091	0.168273		48	0.1361	0.148907	0.138462	0.0928925	0.153999	0.0907435
	50	0.190368	0.18975	0.161659	-0.0069625	0.004229	0.030197		50	0.145113	0.126383	0.122451	0.0782295	0.122427	0.087986		50	0.190525	0.1634	0.191078	0.113796	0.124264	0.158755		50	0.139003	0.164198	0.131426	0.0902455	0.131803	0.0973425
	52	0.188853	0.215864	0.179664	0.0103445	0.0093565	0.023828		52	0.123044	0.132369	0.131521	0.08849	0.126904	0.102707		52	0.194507	0.154395	0.197015	0.130744	0.127547	0.170772		52	0.12895	0.162052	0.144784	0.112338	0.14735	0.089959
	Normalized AUC_mGi
		-BSA			+BSA
	a-Lin	1.07908	1.00068	0.920247	0.158906	0.122446	0.208787
	Iso	1.17693	1.02502	0.798043	0.854989	0.930703	0.533045
	Fsk	1.06802	0.986061	0.945916	0.790493	0.925146	0.521885
	TUG	1.08284	0.896638	1.02053	0.726987	0.634831	0.820714
	Normalized AUC_mGo
		-BSA			+BSA
	a-Lin	0.94887	0.930301	1.12083	0.149354	0.237863	0.293864
	Iso	1.06636	1.04553	0.888111	0.90457	0.980564	0.734547
	Fsk	0.933035	1.05838	1.00858	0.856273	0.984058	0.671676
	TUG	0.99957	0.911635	1.0888	0.804915	0.775917	0.867139
	Normalized AUC Statistics_mGi
	-BSA - +BSA
	Linolenic Acid (10μM)	****	<0.0001
	Isoproterenol (10μM)	ns	0.2236
	Forskolin (10μM)	ns	0.146
	TUG891 (10μM)	ns	0.1076
	Normalized AUC Statistics_mGo
	-BSA - +BSA
	Linolenic Acid (10μM)	****	<0.0001
	Isoproterenol (10μM)	ns	0.4554
	Forskolin (10μM)	ns	0.2333
	TUG891 (10μM)	ns	0.1471
