# Supplementary material for: Intracrine FFA4 signaling controls lipolysis at lipid droplets
Source: Nat Chem Biol. 2025 Aug 5;22(1):109–19. doi: 10.1038/s41589-025-01982-5 (PMC12727528; doi:10.1038/s41589-025-01982-5)
Supplement: Supplementary file 7 — Statistical source data. [file 41589_2025_1982_MOESM7_ESM.xlsx]

## Sheet: Fig. 4b
	Normalized BRET LD cAMP Isoproterenol																				Normalized BRET LD cAMP Forskolin
	Time (minutes)	Empty vector									FFAR4										Time (minutes)	Empty Vector									FFA4
	-6	81.3953	68.3322	100	78.8674	86.5939	78.7845	80.9138	86.4821	87.6106	81.8691	91.3089	81.8182	86.5924	91.0487	88.6302	82.7736	91.4113	83.8404		-6	99.158	84.6176	100	85.1045	92.6643	87.9942	99.1947	100	97.4052	90.42	92.4034	87.56	91.735	93.5095	96.0707	87.7205	98.2747	97.1697
	-4	75.5546	66.8848	89.6195	74.7398	92.2317	80.1274	76.0439	90.9501	88.2116	82.7514	95.3227	81.0679	80.3104	87.5141	92.2085	82.8818	94.9762	84.6658		-4	100	91.9512	91.5434	86.0377	92.5839	88.6792	92.3786	96.9239	99.4678	100	95.479	86.9126	85.2758	91.3851	98.833	85.271	100	97.649
	-2	78.4432	75.092	89.6008	74.5279	91.0314	80.6039	75.6649	87.2376	88.9688	82.5223	90.9288	78.2582	84.1342	85.2716	91.2303	79.1292	90.6165	88.8344		-2	94.3964	91.5469	87.6634	86.4119	94.2098	88.8034	94.1246	98.19	98.4903	93.0902	95.4419	83.5362	83.5447	87.7743	98.742	80.6336	95.8483	99.4177
	0	73.5259	73.262	88.7089	75.2536	86.4009	78.8402	82.2906	92.6146	90.5673	86.3753	92.377	81.8566	83.7805	89.8642	93.9076	80.1607	95.072	90.314		0	93.961	86.0438	88.5091	81.5199	92.4677	84.9419	100	99.4149	98.6866	90.9757	95.7238	86.6935	88.295	90.5166	99.6729	88.0466	99.2474	100
	2	56.1436	57.2115	77.8405	69.3907	77.978	67.2541	60.2622	76.0349	82.1008	67.4828	82.2106	74.6994	75.8523	82.057	90.4424	76.1436	90.9502	84.9943		2	78.0574	77.8687	88.4666	66.3222	84.7369	78.4796	86.1221	89.7317	87.6708	74.9482	85.4444	80.7609	74.9132	84.2275	86.7605	83.3786	94.9136	94.4785
	4	56.8109	52.8895	76.001	61.9937	64.1315	58.6073	51.555	70.7381	78.1326	75.6678	87.418	84.7221	77.2791	84.6219	84.401	80.1922	88.4484	85.1483		4	71.8973	66.5346	76.6832	56.741	71.0605	60.5967	68.6054	77.6026	78.7151	87.7478	81.023	76.3221	70.0896	81.7486	82.4537	80.6987	90.9424	89.0567
	6	63.9105	49.1441	76.5783	59.0203	70.029	59.9781	56.1494	72.535	80.2076	79.4247	83.6176	79.1454	82.7705	83.0311	87.9159	74.9179	87.9379	83.5925		6	68.3643	61.7347	83.2968	60.3322	71.6125	62.9875	69.236	76.6033	78.8143	82.7364	78.6987	81.398	70.7283	80.6923	78.2967	76.5832	88.1173	89.2905
	8	61.8446	47.8726	83.8595	64.769	71.6268	60.7427	58.4461	71.1501	77.2378	74.9032	79.0798	82.2966	79.1389	84.2443	88.2311	77.9683	89.8386	85.2733		8	70.3988	69.2214	77.5117	57.8388	70.1259	60.6488	68.6861	75.7047	76.0952	77.3564	79.8147	78.2158	73.5469	78.2456	80.144	78.9523	87.0232	87.1136
	10	57.3432	58.6981	79.448	60.1486	70.6536	65.2025	61.9457	68.5675	79.2655	70.9583	72.3336	76.9989	76.2362	86.0154	90.5048	79.8983	86.8844	85.7519		10	62.2148	69.3128	76.2561	56.6698	73.8248	65.2157	68.8039	73.6066	77.5662	74.981	71.8626	69.073	68.0348	76.8863	82.2579	82.1128	84.4464	85.5079
	12	63.4063	64.1317	77.4388	68.4641	68.571	63.3625	61.8501	75.8088	80.5847	91.7623	84.418	78.5231	75.4998	84.4008	83.2293	81.0372	91.2201	84.4804		12	81.9876	69.2414	71.8986	61.3584	68.7421	64.9295	70.7804	77.5541	79.2884	76.484	82.6467	72.4059	67.7089	73.9474	76.1254	81.1548	85.9945	86.0423
	14	68.0976	60.142	82.9467	67.4411	75.6203	64.4075	59.7452	74.5395	77.8077	82.4919	85.958	81.9351	77.869	85.9767	88.8533	79.8074	90.8963	84.6185		14	72.2055	70.263	72.6738	62.6565	71.9048	67.545	73.1104	76.2818	77.6341	79.919	80.4127	75.1213	71.2259	76.407	74.8835	76.9631	85.0818	84.3692
	16	59.8253	61.9338	77.1303	67.9605	72.3083	63.8347	61.0003	72.1734	81.4907	75.3384	88.3969	76.7738	79.6077	88.3218	82.9867	76.1787	91.6983	82.5523		16	71.1525	71.6465	70.7844	59.3445	65.0637	62.73	72.2036	75.4652	79.9002	70.0004	79.0055	73.6855	71.1166	77.6273	69.4316	77.5672	85.0089	81.3924
	18	49.982	67.7077	81.6217	66.1126	71.5321	62.4098	60.7114	74.9854	81.6195	64.9064	84.8161	80.9626	73.2994	80.6112	82.8081	81.4842	87.779	89.164		18	65.2727	75.5394	76.0172	56.6312	70.6615	64.3818	69.8182	72.7489	79.2333	74.0618	76.2303	71.1638	66.3958	71.6844	73.1625	79.1175	84.209	87.6971
	20	61.4795	71.0827	76.6877	68.8653	75.7887	72.2509	65.9806	72.551	84.8341	90.9886	75.1185	72.3043	83.8186	83.974	86.1645	80.8945	87.3598	84.3429		20	59.8045	69.9628	69.0515	59.8211	71.8645	64.1365	74.5789	74.9249	81.893	82.7196	76.1358	68.9929	70.9954	73.2628	74.5051	78.7873	82.3773	82.5567
	22	45.6295	65.1389	78.0083	76.3835	76.1446	73.8023	71.2256	68.1701	77.3008	83.0797	87.3763	79.3391	77.7206	80.0979	85.6697	84.6671	82.9653	82.0915		22	69.1018	79.2783	61.1828	74.1965	76.1753	92.3927	74.9675	68.0102	77.2895	91.6027	77.6743	80.5822	74.7927	78.1463	78.1076	81.4048	73.6464	81.4019
	24	71.151	74.0623	76.8123	75.8567	79.1146	85.5858	69.1631	80.1146	84.4943	88.7122	85.9966	76.2858	88.3156	92.3433	100	83.1966	93.3355	85.3578		24	71.4744	82.8104	61.2564	76.2557	86.0607	96.5469	84.2748	75.7983	83.1734	85.8482	98.8579	83.0116	88.2787	87.1378	93.3053	88.9811	85.6341	84.1727
	26	76.6484	87.9817	90.8696	92.5095	92.0201	80.4597	86.2848	90.8325	94.4164	84.7204	87.1873	96.5626	97.9118	95.2604	89.8821	89.1712	94.5723	89.0417		26	90.1672	100	68.1773	91.4813	87.0957	90.2752	82.36	86.6312	92.9501	73.8118	89.3231	92.1255	95.2108	90.2169	88.5074	89.4778	89.8098	91.4573
	28	75.733	97.4777	90.2324	83.0442	93.8984	94.9783	87.1734	89.248	92.1809	88.6068	86.6259	90.399	96.6573	100	94.0675	93.5118	94.2549	93.3395		28	74.2008	88.9709	68.0487	87.1385	93.965	95.4844	90.7825	86.4814	91.4102	87.6071	88.1236	83.8328	95.449	93.8925	86.4741	97.8947	94.1224	91.1538
	30	79.2541	90.9031	78.1122	100	96.4501	99.2251	81.7012	96.1364	93.6345	100	100	90.9411	94.2062	98.7518	88.4501	98.5424	98.7032	92.7811		30	71.603	95.649	60.1198	100	88.3711	95.6554	92.3206	85.8506	95.1868	99.0182	100	86.9246	97.7106	92.3771	86.1581	99.5186	97.1212	94.9088
	32	87.9996	94.9865	87.7355	86.8782	94.4441	91.665	100	100	99.0304	95.6122	94.8512	95.8326	96.7387	97.5862	99.8735	100	100	95.9975		32	87.7291	95.8173	59.5837	92.4903	89.8369	97.8567	97.5586	89.9309	96.5824	84.9703	92.9835	91.8407	100	96.8168	98.0958	100	91.4561	94.2567
	34	67.9451	100	86.734	88.0853	98.5289	100	96.1993	98.5349	100	82.7634	85.3658	100	93.2456	95.4865	98.7848	89.9361	97.0605	97.759		34	69.0748	94.4038	56.9463	99.9517	96.8435	100	91.1721	92.0509	100	92.3013	96.0139	100	95.4614	92.9057	94.1117	95.7018	92.5868	92.4399
	36	100	97.2467	93.2241	82.4231	94.3834	97.7534	85.6525	95.7185	93.2742	91.2005	93.9971	91.9599	100	94.7917	95.4752	96.1556	97.218	100		36	88.2682	84.9581	72.2035	97.3553	94.6502	91.5195	94.4213	90.3636	90.6699	99.4719	94.8663	86.8118	96.0144	88.0582	98.2157	99.7071	89.8603	96.4181
	38	19.8406	21.2087	34.6401	18.6914	100	91.5182	18.5818	13.9762	27.6051	21.4121	18.6345	20.2202	20.608	96.5226	94.8396	12.1696	11.5138	16.1477		38	19.4547	22.1223	14.9143	35.7671	100	93.534	21.3505	16.2777	27.9843	30.4333	15.9971	26.3982	20.4347	100	100	17.2929	10.5258	24.8588
	40	12.2185	22.3703	12.9191	15.7552	23.4372	32.0944	17.8086	12.3305	21.959	9.9774	14.8128	14.5432	7.81015	14.686	25.1007	7.47786	11.4608	23.3642		40	26.2786	24.664	15.4885	23.3292	19.1695	45.634	26.7818	19.0517	24.3321	20.6118	18.6658	26.1684	10.5118	15.7024	27.0224	16.8476	10.8597	20.9232
	42	37.793	12.3693	20.3899	17.9835	28.6319	20.5403	23.9885	12.8828	26.4432	20.6977	9.23955	16.4665	17.1032	13.7506	17.5595	13.2181	10.732	20.7694		42	31.5497	22.4625	8.19769	33.2941	28.9985	41.1391	23.3863	19.7734	28.4339	17.009	11.1081	29.2912	21.3519	18.3701	23.6848	9.04648	13.1204	17.7986
	44	39.854	12.7395	23.6476	10.7614	18.5112	13.1826	14.7956	10.358	19.2143	39.3425	12.5494	9.96441	8.70036	8.53847	12.0127	10.8865	11.7091	19.4315		44	23.9515	15.9298	14.3161	21.2244	14.8976	22.8942	27.6876	19.4567	21.9881	32.4415	16.1566	15.8813	7.1647	9.36247	7.58294	7.43092	9.72897	19.1462
	46	16.9971	23.6473	13.1928	18.0359	7.43307	14.952	18.4765	8.69689	22.3653	11.8692	0.54762	8.42295	12.0531	8.40123	4.96367	9.57478	11.3144	16.6022		46	27.7788	27.4029	11.8766	21.2391	0	22.1044	13.9867	11.1829	19.441	20.8183	9.19636	19.5284	9.84545	11.6932	9.7139	10.1671	8.19005	14.4798
	48	0	7.74043	2.69474	10.038	14.3173	10.8662	0	7.13633	19.9101	13.1456	7.61717	15.6178	3.73909	12.3191	1.54001	1.05096	8.68112	17.3203		48	20.8351	23.3916	3.55594	20.7279	6.30666	16.6115	7.24736	10.3798	14.0765	17.2035	11.1239	13.1668	4.13769	5.72044	4.30604	4.69153	0	11.8232
	50	20.9373	5.45439	10.2306	16.2098	4.24846	3.80619	0.394275	5.15222	14.5201	0	0	10.2777	1.98311	6.43341	2.54819	0	3.84101	12.3217		50	15.287	4.05843	12.6111	7.72864	4.39318	1.72095	0	10.463	15.1418	9.77147	0	20.8696	6.75094	0	0	0	0.0424954	13.62
	52	11.1769	14.2204	21.1224	3.75997	0	0	5.19497	0	12.7683	10.072	12.918	8.90808	5.98776	0	0	3.37014	0	6.53587		52	15.4933	15.7307	13.7493	9.98186	4.17198	0	11.5044	0	7.36611	26.0314	17.1614	20.1283	4.50413	0.834469	2.73097	1.49611	1.55542	7.97585
	54	9.99667	0	3.75473	13.9361					12.6341	17.8787	8.88134	6.76663	1.29109					5.6949		54	16.6005	9.03082	2.11796	0					4.71899	22.7354	7.78342	12.2628	0.160535					9.04305
	56	6.69205	6.00869	0	0					16.2298	20.3279	2.85404	24.8681	0.89439					8.22449		56	12.3257	0	6.26822	1.76277					12.4121	30.7021	9.19389	25.2611	4.03169					7.47441
	58	2.71308	9.59986	4.01167	8.86396					8.86767	10.2345	18.7639	2.13878	5.32871					6.11487		58	0	10.4956	10.3613	0.951908					5.74188	0	17.794	5.84174	0					5.5905
	60	11.3521	12.4414	8.27614	4.18567					0	23.3028	4.19004	18.6238	0					1.26535		60	7.39457	21.7644	0	11.2686					0	18.535	10.1681	19.0702	0.723466					1.13312
	62	3.0554	6.28521	1.62174	6.4016					5.89415	15.3218	3.84952	0	2.84639					0		62	29.2608	6.16907	6.19125	2.53185					2.14268	6.24999	12.0159	0	6.40825					0

## Sheet: Fig. 4c
	Normalized BRET PM cAMP Isoproterenol																				Normalized BRET ER cAMP Isoproterenol																Normalized BRET LD cAMP Isoproterenol
	Time (minutes)	Empty vector							FFA4												Time (minutes)	Empty Vector							FFA4								Time (minutes)	Empty Vector									FFA4
	-6	70.2302	65.7969	66.1096	65.0874	73.3978	78.8636	87.408	82.0746	73.3935	64.7971	57.196	73.8913	76.574	67.1657						-6	90.2614	96.6577	98.4953	91.0435	92.7218	92.1611	92.1595	95.5466	94.625	97.3377	87.3979	89.2413	99.9883	100		-6	81.3953	68.3322	100	78.8674	86.5939	78.7845	80.9138	86.4821	87.6106	81.8691	91.3089	81.8182
	-4	67.6632	69.096	63.404	59.4135	66.8369	75.8691	87.6583	79.4025	76.798	66.1559	58.2338	76.5534	78.1185	67.2746						-4	90.0263	96.3586	99.3311	85.1085	94.1906	94.0023	91.0768	92.7438	96.6498	99.074	86.7344	89.2298	100	99.1593		-4	75.5546	66.8848	89.6195	74.7398	92.2317	80.1274	76.0439	90.9501	88.2116	82.7514	95.3227	81.0679
	-2	73.204	72.5076	59.8776	57.9823	72.0902	73.9596	87.2483	80.4334	79.2753	68.468	58.3382	73.5321	76.2227	70.5709						-2	89.0775	94.2879	97.5694	85.5061	95.7688	94.1205	92.1088	93.0925	95.1951	99.5303	87.5207	90.243	99.5594	99.3753		-2	78.4432	75.092	89.6008	74.5279	91.0314	80.6039	75.6649	87.2376	88.9688	82.5223	90.9288	78.2582
	0	81.0946	56.4454	68.2583	61.4274	75.385	76.6959	87.7324	81.5005	81.1593	76.1711	61.6662	75.3091	77.0421	71.4497						0	91.212	94.8824	97.7434	86.1244	95.885	95.0271	92.7096	95.3569	95.2055	98.4138	87.602	89.2949	99.0933	98.2755		0	73.5259	73.262	88.7089	75.2536	86.4009	78.8402	82.2906	92.6146	90.5673	86.3753	92.377	81.8566
	2	48.8611	51.4114	58.0508	48.215	61.4453	64.3039	76.1692	78.7236	77.4416	67.2767	56.2401	72.9271	74.0034	68.906						2	64.0658	82.6888	81.3235	75.2968	83.887	83.9258	81.5961	87.0602	95.8023	92.5273	83.6691	87.5359	96.6298	96.4702		2	56.1436	57.2115	77.8405	69.3907	77.978	67.2541	60.2622	76.0349	82.1008	67.4828	82.2106	74.6994
	4	69.2164	60.4034	60.2461	50.2869	64.65	64.3246	73.574	71.9461	78.4521	62.0239	53.0668	70.8759	74.2233	70.2001						4	75.1484	87.8418	87.3243	76.9769	87.6706	86.7047	82.7186	93.5323	96.698	94.2049	86.7278	86.9113	95.1309	97.3166		4	56.8109	52.8895	76.001	61.9937	64.1315	58.6073	51.555	70.7381	78.1326	75.6678	87.418	84.7221
	6	66.1439	66.0765	56.964	55.8487	67.7057	68.8194	76.7289	77.1001	80.9413	63.6865	55.6799	72.054	74.0512	68.5955						6	73.0604	86.7955	89.5876	80.5875	87.2557	86.1315	85.5116	92.7597	98.9513	95.334	85.3911	87.9337	95.7132	95.8266		6	63.9105	49.1441	76.5783	59.0203	70.029	59.9781	56.1494	72.535	80.2076	79.4247	83.6176	79.1454
	8	61.3485	56.661	60.7806	51.6662	66.3987	66.5745	78.1175	77.4262	75.1449	64.8654	57.0774	71.0119	73.4693	71.2836						8	76.7022	87.4947	85.1051	84.2271	88.9874	87.5628	85.1268	90.8025	95.5531	90.8958	85.548	89.3218	96.494	97.9145		8	61.8446	47.8726	83.8595	64.769	71.6268	60.7427	58.4461	71.1501	77.2378	74.9032	79.0798	82.2966
	10	60.6362	59.8606	63.0055	55.6435	67.0872	67.2419	76.3589	73.0266	77.5654	70.4188	59.2315	73.5493	74.6065	71.3937						10	75.0651	86.5659	90.5813	85.5497	89.4653	87.4627	87.726	94.0106	100	94.9933	86.0664	91.2088	96.4452	96.1916		10	57.3432	58.6981	79.448	60.1486	70.6536	65.2025	61.9457	68.5675	79.2655	70.9583	72.3336	76.9989
	12	64.7094	59.2162	61.5716	52.8992	65.9857	68.4158	79.7971	79.1676	77.6491	72.827	57.75	72.5502	74.3857	72.9751						12	74.0287	86.9658	88.9562	84.4831	90.0626	87.1262	87.4163	90.4223	94.8175	97.7157	85.3346	88.7874	95.7468	95.4029		12	63.4063	64.1317	77.4388	68.4641	68.571	63.3625	61.8501	75.8088	80.5847	91.7623	84.418	78.5231
	14	68.6199	63.6247	58.3044	56.595	70.6971	66.4844	76.1028	75.2343	79.0583	69.5151	55.8545	72.4315	74.6282	74.1767						14	76.4662	86.9413	87.7665	82.8377	92.0972	87.9952	88.7134	92.1842	96.9199	98.8171	86.368	89.4993	95.8513	97.1297		14	68.0976	60.142	82.9467	67.4411	75.6203	64.4075	59.7452	74.5395	77.8077	82.4919	85.958	81.9351
	16	64.0771	64.3405	63.228	57.5522	69.9771	70.3415	76.44	70.7377	79.7316	70.9312	60.6152	70.1031	72.4201	74.5573						16	82.5563	84.0592	89.3643	82.8449	92.1158	89.725	87.6935	90.1286	97.8622	98.1378	87.3641	90.4772	96.8663	97.5545		16	59.8253	61.9338	77.1303	67.9605	72.3083	63.8347	61.0003	72.1734	81.4907	75.3384	88.3969	76.7738
	18	60.3484	65.3976	64.6352	57.0141	70.7521	68.6828	78.7223	79.0442	78.4988	68.7607	52.8579	71.8567	74.0914	72.4435						18	84.5783	89.9998	90.4753	84.2048	91.9822	88.2939	89.3505	92.3763	95.0677	93.7725	86.7267	90.2013	96.5276	96.9014		18	49.982	67.7077	81.6217	66.1126	71.5321	62.4098	60.7114	74.9854	81.6195	64.9064	84.8161	80.9626
	20	65.6624	63.5988	67.4444	61.8353	70.0696	72.1092	78.6614	74.5917	83.2516	70.7495	55.2549	72.4517	76.195	75.2992						20	85.3217	86.7419	89.052	86.6922	92.7829	88.6642	90.6024	94.7487	97.6075	98.1683	86.4393	90.8648	96.5616	95.674		20	61.4795	71.0827	76.6877	68.8653	75.7887	72.2509	65.9806	72.551	84.8341	90.9886	75.1185	72.3043
	22	71.6264	57.2541	71.9348	70.5029	76.7936	72.8835	81.4668	75.9766	80.4129	74.1504	70.6853	71.8197	77.2648	76.4801						22	82.4834	86.97	91.5285	83.8817	90.2711	89.1304	89.7247	90.0576	91.9991	91.3067	86.0877	86.9741	92.8375	91.9239		22	45.6295	65.1389	78.0083	76.3835	76.1446	73.8023	71.2256	68.1701	77.3008	83.0797	87.3763	79.3391
	24	84.1288	71.6022	76.1745	77.2805	80.2313	80.7076	86.096	87.5249	84.5564	77.1962	84.1121	79.4965	82.6485	80.1561						24	96.599	99.0949	94.9319	88.0658	94.4309	92.6803	90.6126	91.1306	93.6635	96.8082	89.5178	86.4552	93.9595	94.2164		24	71.151	74.0623	76.8123	75.8567	79.1146	85.5858	69.1631	80.1146	84.4943	88.7122	85.9966	76.2858
	26	84.3711	86.3175	91.498	84.7551	84.0783	86.9175	87.5012	80.9619	80.9899	84.8257	86.0514	82.0478	87.6943	85.5288						26	92.7369	94.7766	97.9249	87.0689	95.2079	94.846	94.5254	93.3529	95.6849	98.4927	88.7915	92.7877	94.8967	94.7699		26	76.6484	87.9817	90.8696	92.5095	92.0201	80.4597	86.2848	90.8325	94.4164	84.7204	87.1873	96.5626
	28	96.5542	91.4498	82.7736	92.8787	85.5637	86.3688	89.7815	88.852	94.1611	82.8771	89.5228	88.41	87.7622	83.4931						28	87.0172	96.307	94.3873	91.0993	97.5458	96.2385	95.1828	100	95.7806	95.1756	93.6375	93.362	96.1335	95.4509		28	75.733	97.4777	90.2324	83.0442	93.8984	94.9783	87.1734	89.248	92.1809	88.6068	86.6259	90.399
	30	100	100	91.039	89.5608	90.3117	89.5962	91.4532	94.3055	96.7379	85.7306	91.6419	86.9935	90.9482	85.8123						30	99.6805	96.6641	95.7115	93.7769	98.203	100	94.9069	93.7223	99.3606	100	95.1545	93.0728	96.9347	96.5336		30	79.2541	90.9031	78.1122	100	96.4501	99.2251	81.7012	96.1364	93.6345	100	100	90.9411
	32	95.9751	88.1891	94.6706	94.5049	96.5338	90.721	93.1444	94.5632	92.3677	85.3063	88.1826	90.0218	93.3402	92.0303						32	95.9553	93.0403	96.9115	94.5461	98.722	97.8146	96.0282	96.8122	95.6493	94.874	95.9179	95.226	96.2692	96.0791		32	87.9996	94.9865	87.7355	86.8782	94.4441	91.665	100	100	99.0304	95.6122	94.8512	95.8326
	34	96.3239	93.1564	91.1822	99.7572	95.6389	100	100	100	100	93.9061	98.3685	95.3564	100	94.1741						34	100	100	91.8446	95.3736	100	98.3128	98.2971	98.2658	92.0813	95.5251	100	95.7202	95.9248	96.2811		34	67.9451	100	86.734	88.0853	98.5289	100	96.1993	98.5349	100	82.7634	85.3658	100
	36	91.9366	95.5531	100	100	100	95.1877	95.1928	87.1975	97.9512	100	100	100	97.6304	100						36	99.6337	98.2105	100	100	98.2145	97.7338	100	93.032	91.1476	92.5842	98.779	100	95.4568	98.7674		36	100	97.2467	93.2241	82.4231	94.3834	97.7534	85.6525	95.7185	93.2742	91.2005	93.9971	91.9599
	38	29.6775	12.7721	11.7799	17.2076	15.785	9.17971	15.4257	10.9463	14.8622	10.5631	14.1553	8.96659	8.29739	6.86741						38	2.23639	12.8102	23.1303	12.0244	13.1283	11.6493	15.8696	9.07759	6.71179	10.9122	12.4115	3.69659	8.50496	0		38	19.8406	21.2087	34.6401	18.6914	100	91.5182	18.5818	13.9762	27.6051	21.4121	18.6345	20.2202
	40	12.2564	17.6334	18.1619	13.6399	13.4982	7.8702	15.4849	12.2531	7.29065	11.1354	9.84625	6.98578	5.75632	8.81174						40	2.98144	11.0451	12.5496	12.9024	9.6198	10.5114	13.4207	8.60803	6.89839	6.76061	9.08353	4.36685	7.34111	6.53237		40	12.2185	22.3703	12.9191	15.7552	23.4372	32.0944	17.8086	12.3305	21.959	9.9774	14.8128	14.5432
	42	16.6025	8.69369	8.12972	12.6716	13.0761	7.15554	17.5387	14.5576	9.21885	10.9986	10.4699	7.69626	6.56231	10.8138						42	7.05951	11.7535	15.0168	15.1917	5.80558	8.74627	15.0245	4.52553	5.44928	4.95476	8.28203	2.18278	8.04794	16.953		42	37.793	12.3693	20.3899	17.9835	28.6319	20.5403	23.9885	12.8828	26.4432	20.6977	9.23955	16.4665
	44	21.5265	6.51824	17.4428	12.654	9.57892	8.07063	12.7617	13.1689	4.45359	5.37303	14.0869	5.94414	5.21076	13.8612						44	4.47604	9.44861	10.6688	10.3759	7.03032	6.41699	12.4383	7.00288	7.71345	3.00917	8.43862	0.681488	6.28594	15.5221		44	39.854	12.7395	23.6476	10.7614	18.5112	13.1826	14.7956	10.358	19.2143	39.3425	12.5494	9.96441
	46	14.0434	4.85678	10.3669	3.21036	4.06129	4.904	12.5555	9.28914	1.42621	4.68429	6.83858	7.42757	1.8298	8.85335						46	1.73121	9.93374	11.0417	8.49605	4.58539	3.91042	11.2558	2.69055	6.47773	1.2968	8.09073	0.614906	5.18212	14.6935		46	16.9971	23.6473	13.1928	18.0359	7.43307	14.952	18.4765	8.69689	22.3653	11.8692	0.54762	8.42295
	48	16.7017	0	8.80048	5.83791	9.97099	0.647919	11.5049	4.8371	3.91416	6.56679	3.349	2.15541	3.47085	5.33556						48	7.48362	2.64743	6.19127	8.73719	2.51272	3.6044	11.4364	2.50322	4.51527	7.79427	6.04922	1.36505	3.09186	15.0081		48	0	7.74043	2.69474	10.038	14.3173	10.8662	0	7.13633	19.9101	13.1456	7.61717	15.6178
	50	2.25387	16.8813	15.5487	7.42672	5.55573	2.88119	10.9932	0	7.07732	5.60016	7.26409	2.38575	3.88104	6.81765						50	4.76551	8.61841	2.2802	3.36604	4.21634	4.45785	6.92321	4.46817	2.1596	6.39385	7.2411	0	1.47382	16.5396		50	20.9373	5.45439	10.2306	16.2098	4.24846	3.80619	0.394275	5.15222	14.5201	0	0	10.2777
	52	1.49615	5.10781	8.31625	12.9734	0	0	10.416	9.71351	2.18084	15.0217	9.7439	0	0	6.61475						52	0.719123	11.3333	7.76179	6.55014	0	0	8.76245	5.42549	3.83965	3.05336	3.29698	1.01884	0	17.369		52	11.1769	14.2204	21.1224	3.75997	0	0	5.19497	0	12.7683	10.072	12.918	8.90808
	54	13.1403	15.1584	0	5.01098			7.19314	3.71529	0	8.60949	13.095			1.40436						54	1.04782	4.16613	1.47419	4.69534			4.75652	2.53216	4.61979	4.61695	4.24442			14.4997		54	9.99667	0	3.75473	13.9361					12.6341	17.8787	8.88134	6.76663
	56	10.3772	6.11934	9.41853	6.70145			8.80377	8.62533	10.2401	15.4898	8.53605			6.75565						56	3.35667	4.17389	3.2673	1.80303			3.99009	0	2.45684	6.33994	3.54768			12.8665		56	6.69205	6.00869	0	0					16.2298	20.3279	2.85404	24.8681
	58	0	5.32295	0.128331	9.07745			2.77473	7.89161	4.68094	0	0			1.80451						58	0	8.71915	0.463967	4.50657			2.80415	2.99208	7.21795	5.1115	2.46954			13.1314		58	2.71308	9.59986	4.01167	8.86396					8.86767	10.2345	18.7639	2.13878
	60	12.778	4.3273	9.47532	1.41302			0	9.711	5.46327	10.5704	7.30512			0						60	2.7088	0	0	0.663315			0.894306	4.85731	2.93415	4.53142	0			12.9189		60	11.3521	12.4414	8.27614	4.18567					0	23.3028	4.19004	18.6238
	62	10.0162	12.7943	3.32852	0			2.72105	11.2612	4.88232	3.96074	11.3148			4.43575						62	3.46138	5.00497	1.15194	0			0	3.06463	0	0	2.68525			14.5793		62	3.0554	6.28521	1.62174	6.4016					5.89415	15.3218	3.84952	0
	Normalized BRET PM cAMP Forskolin																				Normalized BRET ER cAMP Forskolin																Normalized BRET LD cAMP Forskolin
	Time (minutes)	Empty vector									FFA4										Time (minutes)	Empty Vector							FFA4								Time (minutes)	Empty Vector									FFA4
	-6	69.9351	78.8121	56.0659	74.9642	78.9007	89.7658	26.1094	45.1464	49.7911	82.0265	77.982	56.9813	82.8221	82.2687	76.5953	33.1704	39.2637	48.0562		-6	96.1606	94.2502	97.5392	89.6902	95.6522	95.0749	100	100	98.2535	98.5335	79.7027	98.0937	98.9966	100		-6	99.158	84.6176	100	85.1045	92.6643	87.9942	99.1947	100	97.4052	90.42	92.4034	87.56
	-4	62.5897	83.6901	53.491	72.9279	76.2312	88.9055	24.1533	50.9008	54.297	80.5049	81.8593	56.662	81.762	82.3168	76.418	30.9477	36.5905	43.5381		-4	96.4124	93.177	97.1001	88.1191	95.5484	98.6073	98.3398	97.3479	98.4792	99.0528	80.6215	96.4961	100	98.6882		-4	100	91.9512	91.5434	86.0377	92.5839	88.6792	92.3786	96.9239	99.4678	100	95.479	86.9126
	-2	72.2986	77.2393	49.2269	77.5267	77.9655	89.2227	27.724	50.879	51.8086	79.4411	79.8466	56.362	82.132	81.3294	78.3608	30.5146	31.0614	32.6765		-2	97.9866	92.6056	100	87.1458	96.9632	98.8627	98.6545	98.0027	97.1915	100	79.4277	100	99.8665	98.3558		-2	94.3964	91.5469	87.6634	86.4119	94.2098	88.8034	94.1246	98.19	98.4903	93.0902	95.4419	83.5362
	0	72.997	73.7078	51.5877	79.4597	79.7442	89.1747	26.1767	49.5606	51.1775	73.9606	64.9207	49.9424	79.2644	76.2416	71.0801	30.5546	27.2435	26.8387		0	95.4014	94.8879	97.1224	87.7332	98.1544	97.8221	98.8984	96.8112	100	97.3222	80.0944	97.5452	99.7082	98.6837		0	93.961	86.0438	88.5091	81.5199	92.4677	84.9419	100	99.4149	98.6866	90.9757	95.7238	86.6935
	2	53.2258	53.666	36.7381	62.8658	64.8378	79.0268	22.9592	34.8271	42.4352	65.6146	71.4281	43.0298	76.4376	74.2776	70.027	26.8175	18.0507	23.2663		2	73.7362	80.4408	89.7004	76.4338	82.1406	88.5676	89.3272	85.474	89.2221	92.4035	73.2852	92.5838	95.6198	90.9117		2	78.0574	77.8687	88.4666	66.3222	84.7369	78.4796	86.1221	89.7317	87.6708	74.9482	85.4444	80.7609
	4	56.6237	61.6247	38.4278	62.1246	63.2943	74.9034	21.2201	34.0253	44.7134	68.8333	73.9094	46.0225	73.6474	73.8087	68.7188	25.2633	24.8893	25.2756		4	75.1462	78.8021	88.1758	72.5877	81.144	84.1438	85.8035	89.3152	90.1189	90.8883	72.2628	90.0127	94.0132	88.6156		4	71.8973	66.5346	76.6832	56.741	71.0605	60.5967	68.6054	77.6026	78.7151	87.7478	81.023	76.3221
	6	59.5847	62.7921	43.3077	64.6965	65.2645	76.9003	21.0568	37.534	47.7737	74.6603	69.2316	48.4044	73.1649	70.9225	69.9146	25.1805	26.9575	26.236		6	78.009	79.7857	83.7051	75.7485	79.8554	85.3543	86.8035	86.1436	90.0644	89.1846	71.6174	89.7716	94.2966	88.2818		6	68.3643	61.7347	83.2968	60.3322	71.6125	62.9875	69.236	76.6033	78.8143	82.7364	78.6987	81.398
	8	53.0147	65.8091	38.8004	63.0605	65.1499	74.8851	21.6381	35.8785	44.2534	69.8149	68.0904	47.201	76.2139	73.0676	68.3197	26.5972	26.9746	31.333		8	79.1498	79.9407	88.0325	77.3379	79.7627	86.8514	88.84	90.3129	89.1052	87.6365	71.8663	90.5531	94.7762	88.047		8	70.3988	69.2214	77.5117	57.8388	70.1259	60.6488	68.6861	75.7047	76.0952	77.3564	79.8147	78.2158
	10	55.3681	59.8976	43.3336	64.9858	64.5443	75.1525	25.9214	37.5359	47.7166	67.5792	68.8782	49.2219	75.3172	72.4835	71.3007	27.3527	27.8846	33.7203		10	76.1064	79.8444	86.0061	77.997	82.0298	86.417	88.8335	88.6175	90.9078	90.7408	75.1447	92.5886	93.9907	88.655		10	62.2148	69.3128	76.2561	56.6698	73.8248	65.2157	68.8039	73.6066	77.5662	74.981	71.8626	69.073
	12	62.9298	63.7732	42.856	59.2848	66.6013	76.1408	22.7931	39.6079	49.1828	66.3224	70.1018	45.849	74.9616	72.7332	71.6848	29.0497	26.3228	25.1046		12	78.4463	80.4362	88.3178	80.8143	81.6083	85.9499	88.9528	88.8724	85.8068	90.8644	74.1325	90.1605	93.5874	86.7587		12	81.9876	69.2414	71.8986	61.3584	68.7421	64.9295	70.7804	77.5541	79.2884	76.484	82.6467	72.4059
	14	62.4132	72.7763	43.2687	68.3082	63.3605	74.4052	19.553	36.5651	48.6564	64.7524	66.1892	49.7342	74.5792	72.9007	69.0113	29.0549	30.0911	32.9818		14	78.2321	80.4919	81.9894	76.4675	82.6027	86.3914	88.6784	87.5523	87.6959	92.1228	74.4695	90.1442	94.942	86.9138		14	72.2055	70.263	72.6738	62.6565	71.9048	67.545	73.1104	76.2818	77.6341	79.919	80.4127	75.1213
	16	60.3437	64.7926	42.0652	66.1232	66.3675	72.0693	24.3096	36.5349	47.6844	66.6829	67.5621	49.8114	72.0642	70.1594	70.9357	29.9557	31.5681	35.3544		16	82.7412	81.3076	88.7766	78.5559	85.4554	88.4815	88.1055	88.0729	88.0382	92.4868	75.0146	92.9183	94.5713	88.0822		16	71.1525	71.6465	70.7844	59.3445	65.0637	62.73	72.2036	75.4652	79.9002	70.0004	79.0055	73.6855
	18	59.431	70.3595	47.1033	64.0539	65.2393	74.984	26.4917	38.9527	48.4362	73.3786	71.0563	50.8479	74.8052	72.4666	72.1477	29.1698	31.3467	36.1012		18	81.7272	81.4686	87.0889	81.0477	84.2894	89.4386	89.6217	89.9955	87.332	88.8564	75.6391	91.5472	95.1805	86.2916		18	65.2727	75.5394	76.0172	56.6312	70.6615	64.3818	69.8182	72.7489	79.2333	74.0618	76.2303	71.1638
	20	64.2213	58.1399	51.8729	60.6371	68.839	77.6602	35.571	35.3466	43.6949	71.3817	77.1707	66.1094	79.9375	78.485	77.6953	44.2662	47.0417	45.5599		20	82.1931	79.8986	90.4566	79.6809	86.4479	89.9673	90.47	90.0519	87.2373	93.2418	75.3917	89.2118	95.5793	84.9972		20	59.8045	69.9628	69.0515	59.8211	71.8645	64.1365	74.5789	74.9249	81.893	82.7196	76.1358	68.9929
	22	72.9327	68.6133	65.0575	73.1793	72.468	83.0646	42.2941	57.6031	66.4189	78.7211	88.3135	81.8569	81.8622	83.6011	80.4247	58.3112	62.0752	55.9249		22	80.2941	79.856	89.5241	81.731	88.0401	86.0063	89.9283	84.5987	89.0978	85.2629	77.2891	88.0315	91.8351	83.2147		22	69.1018	79.2783	61.1828	74.1965	76.1753	92.3927	74.9675	68.0102	77.2895	91.6027	77.6743	80.5822
	24	76.48	83.8711	76.3241	82.9571	79.1137	89.5379	64.3408	70.7733	85.0915	80.0814	90.0065	85.1858	83.8342	91.2135	85.544	74.0684	78.5373	73.2928		24	80.0687	93.2549	91.7502	91.1499	90.3595	91.1363	92.6358	88.1911	89.9088	92.6932	82.6824	88.5217	97.4112	85.101		24	71.4744	82.8104	61.2564	76.2557	86.0607	96.5469	84.2748	75.7983	83.1734	85.8482	98.8579	83.0116
	26	74.5376	84.7554	79.7611	80.3278	86.84	87.8784	83.4772	79.4709	84.7512	83.7648	99.7135	91.4528	89.5409	89.1122	87.7639	77.2157	80.5138	77.1061		26	84.8486	92.801	92.9914	90.0639	90.7189	93.0219	94.0845	92.2607	93.8624	94.1664	86.4209	90.6187	95.0247	87.2653		26	90.1672	100	68.1773	91.4813	87.0957	90.2752	82.36	86.6312	92.9501	73.8118	89.3231	92.1255
	28	86.2805	84.0889	85.7216	84.0366	89.298	92.7173	83.9347	85.977	86.9638	87.1229	97.5921	96.596	92.8698	92.9593	86.8638	82.3615	85.7426	89.0887		28	91.3637	100	90.0528	92.8133	96.0713	94.679	94.9341	91.5374	92.3876	93.0177	89.2142	92.6268	97.2635	86.7359		28	74.2008	88.9709	68.0487	87.1385	93.965	95.4844	90.7825	86.4814	91.4102	87.6071	88.1236	83.8328
	30	86.9	100	87.5666	94.2395	91.7553	94.2063	91.5972	97.0395	95.1977	100	100	94.0999	90.0346	96.0304	92.4675	90.3316	97.9863	90.5226		30	91.2198	99.4563	98.0777	97.5025	96.6678	97.7516	93.5906	91.5745	92.6775	97.0961	92.6728	91.7085	98.1132	89.2135		30	71.603	95.649	60.1198	100	88.3711	95.6554	92.3206	85.8506	95.1868	99.0182	100	86.9246
	32	89.7093	85.5202	91.784	97.1902	91.2817	95.0601	96.6902	92.2089	91.1819	97.6285	99.4451	93.4865	96.0258	100	98.1227	92.5545	99.3629	100		32	96.5502	93.6196	94.9239	98.7665	95.6213	98.223	97.045	92.789	92.6303	94.8223	96.6011	91.7785	97.4461	87.8273		32	87.7291	95.8173	59.5837	92.4903	89.8369	97.8567	97.5586	89.9309	96.5824	84.9703	92.9835	91.8407
	34	93.764	87.7896	95.3674	96.857	100	100	97.035	97.2784	96.8133	90.2689	97.8918	100	100	99.1891	100	100	100	99.1517		34	97.5192	97.2438	93.0852	98.4105	100	98.583	99.0521	98.8798	93.7038	94.1868	95.694	95.0224	96.2997	90.6265		34	69.0748	94.4038	56.9463	99.9517	96.8435	100	91.1721	92.0509	100	92.3013	96.0139	100
	36	100	85.7158	100	100	98.2005	98.3654	100	100	100	13.8234	17.4419	12.4092	7.3848	7.01468	14.3829	12.3553	13.8198	18.787		36	100	94.9886	97.7327	100	96.4348	100	97.6836	93.5792	92.1312	94.2681	100	97.3109	98.2062	90.5138		36	88.2682	84.9581	72.2035	97.3553	94.6502	91.5195	94.4213	90.3636	90.6699	99.4719	94.8663	86.8118
	38	10.4904	8.64603	18.6501	9.86614	10.5584	18.6362	24.6814	23.103	23.461	13.116	2.47862	7.55715	8.33449	7.44823	13.9858	15.2995	16.0435	24.4676		38	5.4702	13.5938	12.8222	18.9906	9.52892	6.31013	18.9038	12.303	8.50589	9.34924	14.8488	10.2395	11.1669	0		38	19.4547	22.1223	14.9143	35.7671	100	93.534	21.3505	16.2777	27.9843	30.4333	15.9971	26.3982
	40	10.6481	13.7402	13.2985	11.3263	9.95121	19.3361	4.062	19.8049	24.7227	14.1429	20.9512	9.37593	6.84722	8.15989	12.2472	12.2659	5.51026	20.1118		40	4.6189	12.7834	8.7723	15.4269	4.68462	8.83986	14.7499	11.1842	7.79952	8.26463	12.0506	8.10225	9.5649	6.19248		40	26.2786	24.664	15.4885	23.3292	19.1695	45.634	26.7818	19.0517	24.3321	20.6118	18.6658	26.1684
	42	11.7614	8.67058	10.1145	6.39397	8.40488	15.4962	20.6875	17.25	15.2325	12.1444	7.45509	9.74176	6.98284	2.57042	11.1536	11.03	8.55262	15.6255		42	9.1175	10.6263	10.1564	17.6774	5.61809	8.45284	14.701	8.26163	4.49674	7.0202	11.4617	7.276	7.46448	12.2445		42	31.5497	22.4625	8.19769	33.2941	28.9985	41.1391	23.3863	19.7734	28.4339	17.009	11.1081	29.2912
	44	2.10669	14.9651	12.5716	1.69246	9.72232	12.5452	14.0385	21.9876	19.196	12.8811	1.15913	2.79539	5.87379	3.21711	8.3379	15.628	10.3003	27.3652		44	0.813011	7.84995	10.0307	15.8158	7.58899	6.45055	10.9911	7.19663	6.57607	1.98276	8.76991	3.76954	7.5262	14.6331		44	23.9515	15.9298	14.3161	21.2244	14.8976	22.8942	27.6876	19.4567	21.9881	32.4415	16.1566	15.8813
	46	8.8201	0	3.42794	0.664748	3.43408	10.9308	4.11697	15.5529	15.5704	3.93275	9.97519	2.48689	0	0.530488	6.11213	10.9031	5.91325	19.0014		46	2.00994	10.7194	9.99779	12.1575	4.08023	3.597	12.53	7.64584	4.08477	2.72514	7.52691	0.67987	6.73265	14.3535		46	27.7788	27.4029	11.8766	21.2391	0	22.1044	13.9867	11.1829	19.441	20.8183	9.19636	19.5284
	48	15.8933	6.32168	11.4872	2.61275	0	15.3095	8.98434	17.6029	13.9053	8.52838	5.85696	3.32101	0.228655	0	1.806	7.59898	11.8203	18.9245		48	4.38512	3.22073	3.91655	10.1388	2.91941	2.55388	8.98883	4.68982	3.85933	7.39895	5.79502	2.81615	4.98782	11.9843		48	20.8351	23.3916	3.55594	20.7279	6.30666	16.6115	7.24736	10.3798	14.0765	17.2035	11.1239	13.1668
	50	12.2003	10.0269	7.36884	0.755469	6.38672	9.68535	6.2828	8.8158	11.557	8.67942	2.50276	12.9715	0.0784152	0.730763	6.40355	0.0103512	11.6236	23.2224		50	6.11341	4.72349	6.77864	7.58704	0.707473	3.6797	7.28406	5.47685	1.37533	7.15334	4.14432	2.48493	2.5309	14.0498		50	15.287	4.05843	12.6111	7.72864	4.39318	1.72095	0	10.463	15.1418	9.77147	0	20.8696
	52	14.3238	18.8519	14.2354	0	3.87443	12.1676	1.31013	4.79562	10.6719	0.661632	9.41874	4.05363			5.27835	7.63423	5.02932	23.3396		52	6.98183	8.11377	10.6615	7.77727	0	0	5.74522	1.86665	0	5.25755	4.70493	0	0	13.3786		52	15.4933	15.7307	13.7493	9.98186	4.17198	0	11.5044	0	7.36611	26.0314	17.1614	20.1283
	54	16.0543	10.946	5.25954			10.061	8.25517	13.6272	9.3421	9.99837	10.0303	1.02928			3.64049	2.68956	14.1341	31.3817		54	5.67021	3.92027	0	6.22242			6.11808	2.05051	3.28576	7.70684	5.92246			11.5601		54	16.6005	9.03082	2.11796	0					4.71899	22.7354	7.78342	12.2628
	56	11.4723	10.2168	5.79746			5.25018	2.71406	10.5632	7.84942	0	11.2213	0.950488			2.40303	0	0	0		56	3.96508	4.71024	4.44022	3.3199			1.8136	2.74664	0.147882	3.23099	3.71727			12.2517		56	12.3257	0	6.26822	1.76277					12.4121	30.7021	9.19389	25.2611
	58	9.46244	9.92821	10.1383			4.77609	0	10.0225	10.9983	14.1766	3.31311	1.04296			0.166326	5.88448	5.21303	24.0237		58	0	4.23678	0.325376	5.97441			4.58914	3.90418	7.52676	3.87874	4.43341			9.88938		58	0	10.4956	10.3613	0.951908					5.74188	0	17.794	5.84174
	60	0	1.206	4.00357			0	1.63453	1.23828	3.0125	15.8559	0	0			0	1.39595	10.0549	31.9988		60	2.55987	0	2.18671	3.77751			5.09147	3.92364	3.34131	3.68345	0			10.3777		60	7.39457	21.7644	0	11.2686					0	18.535	10.1681	19.0702
	62	5.66421	20.4332	0			1.30425	0.438403	0	0				11.3148					4.43575		62	5.27869	2.72686	1.32819	0			0	0	0.697701	0	2.22953			10.7611		62	29.2608	6.16907	6.19125	2.53185					2.14268	6.24999	12.0159	0
[truncated: 6 more columns]

## Sheet: Fig. 4d
	BRET AUC Isoproterenol
		-FFA4									+FFAR4
	PM		100.8	135.9	133.9	152.8	174.7	204.2			109.1	51.65	155.9	99.66	63.7	55.85	34.19
	ER	284.4	157.3	187.1	75.91	122	147	119.2			70.48	32.28	59.67	31.61	20.91	55.4	30.14
	LD	260.8	281.4	183.1	190.4	280.9	294.1	434.2	374.1	199.1	195	183.5	55.64	112.9	104.9	139.3	34.28	107.7	100.5
	BRET AUC Forskolin
		-FFA4									+FFAR4
	PM	276.9	191.3	176.5	298.1	277	259.7	72.78	171.8	78.19	199.6	205.4	161.6	134.4	159.6	154.7	104.3	196.5	310.8
	ER	323.8	277.9	191.3	193.3	300.7	205.5	198.7	477.5		160.6	216.2	125.5	119.5	123.6	96.92	204.9	233.2
	LD	442.4	302.1	225.4	413.3	389.6	374.7	530.7	423.4	363.3	249.3	312.3	221.9	339.1	243.6	412.2	161	231.8	247.5
	BRET Statistics Isoproterenol
	PM (+FFA4) vs. ER (+FFA4)	ns	0.2555
	PM (+FFA4) vs. LD (+FFA4)	¶¶	0.0015
	PM:+Empty vector vs. ER:+Empty vector	ns	>0.9999
	PM:+Empty vector vs. LD:+Empty vector	+++	0.0006
	PM:+Empty vector vs. PM:+FFAR4	ns	0.1614
	ER:+Empty vector vs. ER:+FFAR4	**	0.0029
	LD:+Empty vector vs. LD:+FFAR4	****	<0.0001
	BRET Statistics Forskolin
	PM (+FFA4) vs. ER (+FFA4)	¶	0.0119
	PM (+FFA4) vs. LD (+FFA4)	¶¶	0.0063
	PM:+Empty vector vs. ER:+Empty vector	ns	0.2896
	PM:+Empty vector vs. LD:+Empty vector	++++	<0.0001
	PM:+Empty vector vs. PM:+FFAR4	ns	0.9892
	ER:+Empty vector vs. ER:+FFAR4	*	0.0307
	LD:+Empty vector vs. LD:+FFAR4	*	0.0129

## Sheet: Fig. 4e
	BRET cAMP Whole Cell
	Time (minutes)	Global						LD						ER				PM
	-6	85.2739	103.445	93.8767	89.7359	89.9037	88.0079	80.8384	76.9344	80.6287	88.6547	80.8978	86.4996	96.175	93.7492	92.9624	95.3052	83.401	63.7491	81.9946	85.4578	94.4213	86.0075
	-4	80.9294	103.261	93.7033	88.6151	89.272	88.8422	76.5967	72.6444	82.2815	89.3416	81.4088	87.2278	96.6634	94.3858	93.571	96.2674	82.2752	59.1673	82.0174	86.5594	94.4671	84.8159
	-2	78.7952	99.9368	94.71	88.2171	87.9242	89.1912	81.1801	79.791	85.7276	89.479	80.8758	88.489	97.8377	94.4564	94.1473	97.5957	80.8689	58.5376	81.8297	86.8515	93.9877	85.4958
	0	78.5463	101.117	94.0442	88.0757	87.5439	88.6025	83.639	72.7306	80.7094	90.5038	78.6752	86.5951	97.7336	95.2139	94.603	97.2674	80.6547	57.2525	81.6005	85.6007	92.5926	83.8955
	2	78.0308	97.2744	86.7618	91.1563	87.4328	88.6437	74.033	68.775	70.7474	86.7011	79.4572	86.8576	96.4671	94.8727	94.2633	95.7409	76.3751	59.427	79.2878	86.1642	91.9533	83.6173
	4	80.228	99.0582	95.6072	92.6612	87.7732	90.4658	72.6959	68.6702	78.1045	86.8014	80.5667	85.9383	95.1425	94.6329	93.7311	95.3392	80.1323	59.25	81.4684	87.4512	92.706	86.2529
	6	85.7427	104.473	95.5346	94.4519	89.0156	92.4205	78.2254	71.0499	72.7206	90.0106	82.4593	85.9744	96.0914	95.2185	95.1776	95.524	80.9499	64.7177	82.2402	90.1575	94.5285	88.308
	8	84.0969	101.597	92.7756	95.2394	90.1876	93.9994	77.3163	72.0214	77.2909	88.6983	83.5674	85.2043	96.8557	96.2254	95.0596	96.4393	80.4683	68.886	82.0133	90.9249	95.742	90.0255
	10	89.9196	99.5479	95.3525	95.9551	90.2713	94.3082	87.9387	81.3202	83.2968	89.3028	82.2361	90.5261	97.2337	95.371	96.7754	96.8574	75.7561	64.6392	88.3239	92.6875	95.086	90.7423
	12	91.562	102.432	102.293	95.582	90.2576	94.7184	76.0687	81.0262	81.3738	87.5438	84.5816	89.3035	98.0946	95.941	96.4715	96.283	83.9434	67.0589	87.5441	94.3367	96.6065	90.3744
	14	89.9066	105.905	96.3151	94.8924	90.1034	95.5579	87.9143	80.1381	82.0903	91.0436	85.7883	91.5817	97.7707	95.7652	96.8593	95.5123	85.2935	71.7439	83.8784	94.7162	96.6145	91.5006
	16	95.6749	103.883	94.1937	96.8065	90.219	95.6939	83.0285	80.5285	82.3169	92.6256	87.2401	94.0388	97.0403	96.2927	97.2198	96.8493	85.5409	80.9616	95.7222	94.3392	95.2638	93.0642
	18	95.4112	103.474	96.1493	96.8224	89.8838	96.6173	82.0785	82.5167	82.2959	93.4465	89.5237	93.7113	96.9314	97.9909	97.1109	97.7969	87.1172	84.3122	95.3425	95.8609	95.6769	93.818
	20	99.0857	106.31	96.1473	97.7479	90.8113	97.6157	88.8744	84.5628	88.026	93.7609	87.0691	90.5811	97.5902	97.8813	96.5393	96.8855	90.4238	83.7153	89.4419	96.1607	98.6585	95.1692
	22	101.366	106.501	102.856	98.902	90.5498	99.6254	86.7423	83.2456	84.2753	95.048	94.4668	92.4754	98.2816	97.0953	98.2566	97.9431	91.579	94.6002	96.5067	98.0578	97.4791	95.8421
	24	101.428	105.522	98.1027	99.4348	91.2881	98.8891	86.8409	88.3284	87.4107	94.0103	94.4698	95.7223	97.3554	99.9541	98.5438	98.3685	100	88.3195	98.6233	96.8893	96.6898	95.9996
	26	98.3535	103.958	99.5477	99.6921	90.2024	101.187	90.1718	91.8735	83.4896	94.8673	95.618	97.0625	97.9205	99.0965	98.0888	98.68	95.3347	87.9413	94.587	97.6398	98.1966	96.9724
	28	100.433	104.718	97.3354	100.978	91.8343	102.166	82.2697	95.5701	87.761	98.5567	99.8626	92.7374	97.8207	99.6981	99.0839	98.6771	96.75	100	94.936	99.3203	100	98.8863
	30	97.3022	106.209	94.848	101.488	91.0231	101.433	100	94.5592	83.7988	94.8585	99.1146	100	98.7373	100	100	99.407	98.7556	96.0969	100	100	98.8987	98.2009
	32	100.025	104.087	97.9616	103.31	91.4451	103.172	94.6124	100	100	100	100	99.117	100	99.8296	99.6928	100	93.9616	98.877	96.8604	99.8337	99.9093	100
	34	42.9879	46.9136	22.111	13.8721	-0.534108	8.91393	18.859	17.4846	9.7736	0.813961	2.14614	0	0	0	0	0	19.2474	10.8528	15.2465	0	0	0
	36	40.8958	45.3478	17.0451	20.4366	0.826737	13.6363	14.9524	18.2914	13.8637	6.82405	4.51126	9.91869	6.09428	8.54471	9.95349	10.897	19.2387	3.66541	12.5222	4.84463	7.27844	9.75922
	38	35.9559	35.9404	14.6959	20.3408	-1.6626	22.1685	31.5857	8.70849	6.26921	5.28137	6.58672	18.2975	14.3344	16.4787	16.6026	17.0883	23.0717	9.02625	14.5903	9.53069	20.2696	16.3819
	40	31.9743	33.8734	16.7535	17.9822	-5.46916	24.1857	27.0059	5.95841	4.57313	0.655934	3.24139	24.4777	20.0429	23.0845	21.1075	22.2964	15.5963	8.36323	8.30919	9.39311	25.4463	20.7666
	42	28.9724	32.721	6.87871	11.999	-8.45275	26.8573	19.8772	0.379828	6.32146	6.87091	7.54084	21.8512	24.8753	26.4237	25.658	24.3102	15.9432	2.68548	3.90983	9.78598	30.6306	25.5333
	44	18.0355	26.9797	10.4979	11.2373	-13.107	26.2745	18.0348	10.1343	0	0	0.382408	22.2788	26.2889	29.2875	24.5876	26.3769	24.327	2.67376	10.1852	12.4707	34.0624	25.2726
	46	25.1347	15.808	8.01401	6.77047	-18.0979	25.2247	16.7137	5.07641	5.39375	3.19064	6.94553	20.2254	28.4195	30.6526	26.8173	27.4931	8.66784	5.61188	0	10.2677	34.6445	28.2952
	48	10.1292	19.1416	1.90495	5.26349	-20.5893	23.4787	14.5744	0	1.2118	7.93941	5.31304	18.1244	29.8687	31.5677	27.6175	28.9589	0	1.83559	1.77233	9.56678	37.5754	30.4485
	50	9.58496	7.92397	-7.1603	-0.336566	-23.1626	21.3926	2.56735	5.36609	2.55826	2.51566	0	16.7836	30.0573	31.5539	28.5531	29.3069	10.4514	6.7947	5.91884	10.7402	38.8662	28.7276
	52	0.336913	10.1118	-2.34784	-2.25606	-25.9513	20.1065	0	2.36076	0.0579439	0.438685	2.86996	17.4277	31.8634	32.4248	27.7782	29.8042	9.8549	0	4.76128	10.8059	39.2675	31.0769

## Sheet: Fig. 4f
	B2AR amount (% of total)
	Intracellular B2AR																												PM B2AR
	29.0923	64.4422	72.3249	62.7489	1.97602	68.1864	65.82	53.7238	31.1298	52.1172	66.2596	61.7929	91.8033	40.2643	18.3606	36.6935	73.9295	43.6516	45.898	39.2137	6.78318	44.811	61.8326	32.0094	23.9298	61.7278	67.4013	28.3116	70.9077	35.5578	27.6751	37.2511	98.024	31.8136	34.18	46.2762	68.8702	47.8828	33.7405	38.2071	8.19667	59.7357	81.6394	63.3065	26.0706	56.3484	54.102	60.7863	93.2168
[truncated: 7 more columns]

## Sheet: Fig. 4i
	mGs translocation (AUC)
		Intracellular B2AR																														PM B2AR
	-Dyngo4a	8.204	46.63	7.909	10	10.44	7.285	11.65	19.02	12.28	14.92	2.167	8.727	2.771	7.183	11.59	3.298	5.369	4.045	8.018	7.161	10.97	4.648	8.438	10.11	11.54	5.087	2.105	8.697	10	10.8	4.118	21.19	1.619	3.879	20.48	2.805	9.433	7.708	18.24	7.487	3.627	6.666	13.72	18.64	16.19	5.584	13.14	9.675
	+Dyngo4a	2.434	3.766	8.754	6.104	3.507	5.617	11.98	3.423	2.966	0.7216	5.074	2.608	9.39	4.252	12.69	17.48	6.475														4.591	14.26	5.679	6.639	3.823	0.9185	3.498	5.521	12.88	0.9969	4.624	1.56	4.184	4.006	4.574	10.7	4.929
	AUC statistics
	-Dyngo4a:Cell interior B2AR vs. -Dyngo4a:Cell surface B2AR	ns	0.9593
	-Dyngo4a:Cell interior B2AR vs. +Dyngo4a:Cell interior B2AR	ns	0.2562
	-Dyngo4a:Cell interior B2AR vs. +Dyngo4a:Cell surface B2AR	ns	0.1064
	-Dyngo4a:Cell surface B2AR vs. +Dyngo4a:Cell interior B2AR	ns	0.4851
	-Dyngo4a:Cell surface B2AR vs. +Dyngo4a:Cell surface B2AR	ns	0.2468
	+Dyngo4a:Cell interior B2AR vs. +Dyngo4a:Cell surface B2AR	ns	0.9792
[truncated: 12 more columns]
