# Supplementary material for: Intracrine FFA4 signaling controls lipolysis at lipid droplets
Source: Nat Chem Biol. 2025 Aug 5;22(1):109–19. doi: 10.1038/s41589-025-01982-5 (PMC12727528; doi:10.1038/s41589-025-01982-5)
Supplement: Supplementary file 8 — Statistical source data. [file 41589_2025_1982_MOESM8_ESM.xlsx]

## Sheet: Fig. 5b
	mGo translocation Isoproterenol
	Time (minutes)	Intracellular FFA4																			PM FFA4
	0	1.46413	1.26048	1.83809	0.916956	1.21206	1.76536	1.21091	1.08052	1.43066	1.32665	1.44411	1.7298	1.31716	1.1228	1.26665	1.31149	1.29971	1.53914	1.22752	0.728782	0.585722	0.948325	0.498919	0.700168	1.06766	0.776286	1.08052	0.513589	0.671402	0.663051	0.568431	0.847168	0.535482	0.248017	0.931419	0.86005	0.834849	0.899495
	1	1.49373	1.27397	1.92447	0.904951	1.22805	1.82466	1.18969	1.08458	1.38528	1.4159	1.59588	1.69015	1.40274	1.12251	1.2561	1.27563	1.43814	1.57723	1.28774	0.6855	0.611183	1.0244	0.504833	0.694408	1.03322	0.732331	1.08458	0.51568	0.721767	0.765621	0.501507	0.782774	0.521794	0.10928	0.93101	0.89028	1.00194	0.940506
	2	1.46398	1.26537	1.89047	0.94385	1.23536	1.90491	1.19609	1.07492	1.35849	1.34807	1.59833	1.74413	1.36042	1.16875	1.25046	1.32443	1.33755	1.67618	1.42935	0.734282	0.590355	0.962045	0.513205	0.71167	1.16785	0.745317	1.07492	0.511909	0.705673	0.722721	0.506117	0.773602	0.585175	0.119358	0.907092	0.854485	0.699229	1.00086
	3	1.4813	1.24239	1.86733	0.925092	1.22165	1.71775	1.18714	1.09404	1.32266	1.30579	1.64135	1.72364	1.27222	1.08456	1.27205	1.38292	1.2841	1.68951	1.39738	0.734668	0.594884	1.1102	0.614982	0.735721	1.17944	0.720461	1.09404	0.496796	0.66423	0.816894	0.557094	0.721488	0.536885	0.106482	0.949876	0.830641	0.676252	0.949618
	4	1.47221	1.26577	1.87417	0.959071	1.23977	1.78269	1.18365	1.07042	1.42826	1.28448	1.57603	1.74562	1.36532	1.14182	1.25022	1.42903	1.2772	1.76939	1.43954	0.72006	0.579134	0.989421	0.580382	0.724798	1.04622	0.745166	1.07042	0.524162	0.656017	0.765061	0.585258	0.762195	0.532965	0.117209	0.967882	0.851449	0.801011	1.00033
	5	1.5037	1.33163	1.95142	0.954119	1.24911	1.79417	1.19705	1.04655	1.31187	1.30594	1.59197	1.72894	1.35382	1.12794	1.26286	1.46928	1.29086	1.78876	1.5367	0.725357	0.598131	0.983933	0.477906	0.731398	0.948684	0.757031	1.04655	0.512285	0.688297	0.906808	0.502534	0.730429	0.538605	0.092109	0.986661	0.884479	0.687682	1.10928
	6	1.53328	1.24605	1.85962	0.965663	1.24212	1.81462	1.23868	1.06886	1.40387	1.27709	1.62174	1.67522	1.38837	1.12177	1.26716	1.44321	1.36652	1.78976	1.56167	0.717755	0.591884	0.957399	0.554227	0.677757	0.856686	0.77579	1.06886	0.528294	0.60661	0.848282	0.424454	0.658138	0.556535	0.100484	0.982378	0.853312	0.699812	1.00098
	7	1.51312	1.26308	1.86687	0.98021	1.23817	1.75169	1.23525	1.0843	1.45743	1.23807	1.62099	1.72325	1.40869	1.13691	1.25346	1.44268	1.43313	1.83695	1.55342	0.709231	0.593126	1.02028	0.596357	0.737498	0.879034	0.743199	1.0843	0.537375	0.619532	0.771489	0.451904	0.634457	0.525397	0.102017	0.966621	0.868269	0.909035	0.936109
	8	1.55937	1.36649	1.8202	1.00736	1.2639	1.83552	1.2244	1.05573	1.47282	1.25361	1.6316	1.67291	1.32074	1.14495	1.27648	1.47012	1.47154	1.95255	1.59437	0.722563	0.598987	0.9018	0.510552	0.765695	1.03925	0.731934	1.05573	0.550435	0.600501	0.826934	0.698839	0.689478	0.517022	0.107218	0.969742	0.730165	0.84916	0.961474
	9	1.61201	1.37617	1.8272	1.05188	1.24408	1.80153	1.21912	0.979406	1.50292	1.24157	1.62375	1.69849	1.39488	1.1439	1.27653	1.52294	1.48586	2.13351	1.68565	0.692646	0.595554	1.05531	0.575347	0.795001	1.08283	0.771812	0.979406	0.542489	0.594544	0.812653	0.515842	0.668057	0.550773	0.149584	0.997155	0.805085	0.782118	1.0394
	10	1.64293	1.26428	1.82882	1.03296	1.27065	1.88296	1.19424	0.988984	1.39995	1.24647	1.64813	1.73016	1.37673	1.15602	1.3154	1.5283	1.51334	1.96488	1.62321	0.745601	0.592874	1.01478	0.518309	0.791607	1.07773	0.652311	0.988984	0.548879	0.577415	0.871525	0.555609	0.67966	0.548443	0.435242	1.0017	0.812467	0.897982	0.975617
	11	1.60476	1.38169	1.92054	1.06134	1.27215	1.77354	1.20237	1.04615	1.38233	1.28428	1.62657	1.74426	1.36165	1.14105	1.31729	1.47586	1.56946	1.99845	1.53031	0.715311	0.609571	0.976785	0.613941	0.769831	1.25012	0.654872	1.04615	0.538818	0.627866	0.787056	0.492402	0.615435	0.571284	0.148343	0.989038	0.816897	1.01148	0.935681
	12	1.6593	1.32848	1.89485	1.04978	1.27921	1.86312	1.20381	1.0925	1.30547	1.27843	1.61395	1.68305	1.41263	1.15859	1.33042	1.58597	1.54199	2.04248	1.52631	0.71973	0.606853	1.00877	0.58444	0.772997	1.17929	0.698751	1.0925	0.526323	0.584112	0.740243	0.488038	0.572234	0.531849	0.411458	1.05726	0.919183	1.01415	0.988033
	13	1.68176	1.33623	1.96751	1.09699	1.27223	1.87176	1.22467	1.10654	1.2395	1.23585	1.58516	1.74665	1.4032	1.15223	1.34125	1.56604	1.56984	2.11007	1.71399	0.717824	0.609744	1.00991	0.600625	0.75402	1.24555	0.719257	1.10654	0.544951	0.570169	0.737952	0.550387	0.680855	0.568475	0.160625	1.00854	0.902471	0.856201	1.09939
	14	1.61329	1.35263	1.82359	1.09132	1.27033	1.86456	1.23272	1.09465	1.21048	1.23328	1.58994	1.72715	1.42478	1.15236	1.3523	1.51903	1.58849	2.08407	1.6724	0.702753	0.617667	0.993807	0.693	0.734054	1.20979	0.788649	1.09465	0.548757	0.548259	0.736491	0.530183	0.659656	0.572038	0.153561	1.00471	0.881174	0.943897	1.04236
	15	1.64409	1.34358	1.8953	1.152	1.28807	1.90774	1.27236	1.1057	1.45158	1.20758	1.68515	1.73344	1.37891	1.17216	1.34626	1.59503	1.68451	2.15727	1.71434	0.698018	0.604534	0.955465	0.529225	0.743249	0.951613	0.817175	1.1057	0.541838	0.565981	0.779848	0.515571	0.791043	0.609828	0.163318	1.02592	0.799121	0.844507	1.04159
	16	1.67593	1.33972	1.89734	1.17681	1.2993	1.93963	1.25815	1.15511	1.39562	1.25857	1.59313	1.7342	1.45719	1.14889	1.35678	1.56646	1.64347	2.18656	1.82815	0.699754	0.615916	0.893957	0.585825	0.754644	0.826047	0.657505	1.15511	0.549273	0.538327	0.763339	0.421311	0.812719	0.597343	0.154059	1.00831	0.883984	1.01071	1.0714
	17	1.66159	1.36616	1.8512	1.20718	1.30551	1.9531	1.24497	1.14645	1.37136	1.33874	1.60338	1.72238	1.37915	1.18894	1.37163	1.73418	1.65276	2.18507	1.87822	0.724098	0.614348	0.889453	0.478798	0.755126	0.942772	0.722245	1.14645	0.545849	0.579849	0.776572	0.424128	0.764407	0.64099	0.174648	1.10834	0.805516	1.04478	1.04208
	18	1.70394	1.43895	1.94015	1.15991	1.30434	1.98098	1.27274	1.06761	1.48233	1.2712	1.57983	1.76534	1.43456	1.20034	1.39928	1.64791	1.66577	2.13968	1.78564	0.716919	0.615657	1.00474	0.610011	0.739778	1.31337	0.781475	1.06761	0.558686	0.593928	0.720561	0.429994	0.921664	0.617025	0.161691	1.07899	0.861233	1.07396	1.05764
	19	1.67769	1.43347	1.92806	1.21949	1.32313	1.91195	1.29596	1.16092	1.31027	1.31059	1.62136	1.73552	1.47985	1.19613	1.39978	1.64166	1.65806	2.14743	1.88027	0.707585	0.602328	0.992107	0.534063	0.746666	0.998771	0.713058	1.16092	0.50234	0.600427	0.749248	0.408188	0.683164	0.633298	0.199518	1.09902	0.812416	1.11683	1.05218
	20	1.73999	1.4522	1.93133	1.22888	1.33264	1.94543	1.28738	1.13253	1.49011	1.29069	1.6315	1.67433	1.55218	1.1729	1.41825	1.65581	1.70957	2.2499	1.92436	0.718489	0.631877	0.923049	0.741861	0.742216	1.30796	0.730829	1.13253	0.552544	0.621374	0.833754	0.362838	0.708346	0.65895	0.185079	1.13784	0.840292	1.007	1.11878
	21	1.75238	1.44709	1.94941	1.25984	1.33765	1.87153	1.2922	1.13167	1.44125	1.3273	1.57496	1.70926	1.54862	1.17661	1.44637	1.68226	1.71238	2.21481	1.91626	0.725889	0.624154	1.03042	0.782796	0.734528	1.27692	0.694969	1.13167	0.512074	0.620594	0.804088	0.366279	0.714438	0.629497	0.194595	1.15008	0.868959	1.01605	1.14997
	22	1.73809	1.4573	1.92046	1.218	1.3376	1.94574	1.28183	1.15316	1.4884	1.35316	1.66675	1.69102	1.71473	1.16626	1.42151	1.62159	1.7322	2.23702	1.8769	0.716299	0.618491	1.03311	0.777629	0.78488	1.29182	0.69273	1.15316	0.549028	0.592227	0.776035	0.424927	0.688823	0.641766	0.261251	1.09786	0.919563	1.0111	1.14594
	23	1.71657	1.4562	1.93787	1.21339	1.35053	1.94721	1.29119	1.17373	1.44887	1.36074	1.62388	1.783	1.65089	1.21273	1.45903	1.6842	1.74552	2.21777	1.9086	0.712792	0.600336	0.969939	0.75113	0.774546	0.954664	0.748786	1.17373	0.50671	0.586646	0.697141	0.415213	0.771356	0.631598	0.202141	1.1633	0.91631	0.976963	1.14896
	24	1.70831	1.49328	1.98201	1.20533	1.34794	1.84561	1.2912	1.18593	1.42686	1.33148	1.63467	1.66129	1.70489	1.19228	1.44064	1.72616	1.7251	2.24957	1.86956	0.701585	0.636395	1.0733	0.620239	0.738697	1.07316	0.747201	1.18593	0.505954	0.611956	0.74141	0.356696	0.78647	0.646158	0.205617	1.14787	0.906601	1.09449	1.23077
	25	1.67144	1.4408	1.93182	1.19199	1.36478	1.89027	1.33508	1.19765	1.52273	1.40946	1.77832	1.65552	1.77493	1.16092	1.46009	1.74915	1.72673	2.25893	1.84774	0.706035	0.634916	0.934205	0.602429	0.759464	1.03168	0.736852	1.19765	0.539515	0.619823	0.705817	0.44509	0.761033	0.649312	0.235103	1.16406	0.933375	0.980445	1.23186
	mGo translocation Forskolin
	Time (minutes)	Intracellular FFA4																											PM FFA4
	0	0.957648	1.21261	1.11138	1.12579	1.34492	1.54013	1.42661	1.37732	1.26534	2.11674	1.24212	1.37759	1.20586	1.52589	1.28613	1.34293	1.36862	1.10341	0.991025	1.13661	0.897195	1.13234	1.33488	1.20403	1.56521	1.18123	1.44392	0.64251	0.566514	0.673387	0.524518	0.531036	0.662515	0.977617		0.725467	1.21724	0.40271	0.596356	0.806556	0.538205	0.681856	0.881192	0.589517	0.700727	0.598888	0.604859	0.6892
	1	0.953969	1.11948	1.03916	1.02687	1.18032	1.22977	1.49931	1.40027	1.26887	2.1397	1.32448	1.18688	1.21011	1.52368	1.23746	1.35137	1.35797	1.11834	0.965105	1.09779	0.857504	1.1725	1.37063	1.21565	1.63131	1.23419	1.50495	0.632713	0.529648	0.629792	0.4826	0.507378	0.678445	0.817689	0.952913	0.77309	1.37533	0.341436	0.532052	0.755743	0.485721	0.674765	0.805202	0.541724	0.698821	0.546003	0.525922	0.674035
	2	0.868304	1.19619	1.10751	1.10747	1.28281	1.21713	1.58265	1.56157	1.17821	1.99083	1.21826	1.21185	1.32387	1.79697	1.31087	1.38631	1.48264	1.16468	0.981866	1.10312	0.898159	1.11779	1.35539	1.16836	1.3675	1.01337	1.84864	0.637055	0.537386	0.711358	0.567281	0.474902	0.680186	0.832426		0.663825	0.824262	0.375778	0.53981	0.906942	0.533533	0.754903	0.986719	0.571356	0.778606	0.575334	0.498183	0.656075
	3	0.97627	1.23976	1.07679	1.12331	1.37978	0.924382	1.63655	1.75168	1.22643	2.18143	1.25123	1.25834	1.24793	1.69391	1.27943	1.41499	1.59519	1.17891	0.947163	1.13898	0.903342	1.08015	1.38217	1.13011	1.43087	1.08053	1.54541	0.589554	0.512705	0.745051	0.556127	0.522862	0.691654	0.684771	1.16326	0.628228	1.00189	0.425584	0.466215	0.763861	0.506922	0.730969	0.89694	0.620757	0.752618	0.58161	0.57199	0.657517
	4	1.00246	1.2321	1.09915	1.17202	1.43375	1.06144	1.62652	1.8002	1.23645	2.09118	1.19857	1.28755	1.26451	1.63173	1.26063	1.38324	1.57686	1.09966	0.959436	1.17	0.919451	0.99884	1.3798	1.13729	1.4312	1.14173	1.51951	0.616759	0.535365	0.74556	0.549756	0.511198	0.736603	0.74361		0.654978	1.06038	0.399161	0.451983	0.758136	0.558489	0.763989	0.918466	0.605923	0.686046	0.583977	0.565562	0.694974
	5	1.00768	1.22757	1.11911	1.18735	1.48071	1.07366	1.72257	1.8595	1.25923	2.08742	1.25775	1.44544	1.28272	1.64841	1.24193	1.39078	1.60916	1.12629	0.943234	1.13585	0.992738	1.00879	1.38382	1.09954	1.49844	1.05334	1.54436	0.652149	0.497325	0.801844	0.617403	0.568457	0.735668	0.779794		0.68112	1.04519	0.371821	0.59873	0.792163	0.510361	0.781543	0.887456	0.583347	0.672619	0.618212	0.582472	0.668048
	6	1.01871	1.22285	1.12277	1.19181	1.52229	1.14504	1.68072	1.97418	1.23751	2.03982	1.24799	1.44165	1.29304	1.7006	1.29266	1.34329	1.60676	1.09041	0.987449	1.15188	0.98697	1.03859	1.38916	1.09154	1.47135	1.12728	1.55703	0.685906	0.512173	0.774001	0.652955	0.55265	0.713064	0.839814	1.40653	0.646655	1.1244	0.437388	0.575986	0.781109	0.578257	0.752525	0.925895	0.501958	0.750902	0.599635	0.517194	0.721515
	7	1.06988	1.23343	1.14339	1.16896	1.56233	1.18998	1.67717	1.92952	1.28981	2.05879	1.26171	1.456	1.28156	1.74739	1.20723	1.40304	1.52592	1.08487	1.02391	1.17209	1.01402	1.04949	1.40867	1.09789	1.47052	1.18957	1.56216	0.680322	0.538432	0.744189	0.682023	0.631107	0.718333	0.826455	0.860722	0.636631	1.14555	0.40922	0.592894	0.792409	0.622749	0.761236	0.995869	0.548236	0.701072	0.62696	0.500466	0.736561
	8	1.11229	1.26672	1.14373	1.2793	1.73855	1.28294	1.68504	1.95542	1.275	1.98734	1.29077	1.46456	1.25463	1.68849	1.19618	1.40595	1.6326	1.05098	1.02712	1.20429	1.0416	1.02101	1.42941	1.11546	1.41256	1.06112	1.4965	0.705815	0.556477	0.755951	0.708527	0.671183	0.741068	0.726612	0.54749	0.611059	1.2041	0.438427	0.588716	0.758552	0.504956	0.761782	0.954363	0.525567	0.757605	0.623097	0.462873	0.74716
	9	1.09294	1.28449	1.15454	1.28615	1.69683	1.19905	1.69483	1.84032	1.29976	2.01899	1.22917	1.46526	1.25184	1.69448	1.1458	1.36081	1.55472	1.11796	1.0303	1.19729	0.989529	1.08124	1.42556	1.11709	1.45194	1.17123	1.49089	0.756617	0.575932	0.783804	0.680133	0.637109	0.795626	0.769306		0.617803	1.19153	0.326968	0.489849	0.795338	0.553484	0.685934	0.968976	0.438584	0.689085	0.64932	0.444967	0.721125
	10	1.12101	1.29066	1.15199	1.2834	1.72288	1.20146	1.66305	1.9706	1.31638	1.92977	1.2364	1.50137	1.28376	1.73829	1.1516	1.38266	1.5733	1.05577	1.04488	1.15461	1.0422	1.06896	1.43966	1.12027	1.49157	1.08107	1.57014	0.700536	0.574544	0.792712	0.736199	0.64121	0.764675	0.772048	1.12759	0.634215	1.29658	0.381893	0.651211	0.783999	0.520075	0.705945	1.00944	0.50802	0.706502	0.664128	0.449635	0.734766
	11	1.09664	1.32703	1.10065	1.32729	1.69963	1.16724	1.68547	2.0027	1.30106	2.044	1.28838	1.50877	1.29229	1.69176	1.16762	1.41715	1.67259	1.09009	0.988213	1.20135	1.0439	1.1184	1.43345	1.12138	1.48857	1.07099	1.56228	0.696311	0.542358	0.797951	0.709022	0.586011	0.761747	0.853949	0.97579	0.610818	1.33279	0.31758	0.652206	0.777369	0.500177	0.70999	1.07869	0.480364	0.744042	0.656401	0.451376	0.727096
	12	1.1001	1.3145	1.12513	1.27855	1.65314	1.1544	1.65456	1.95637	1.28588	1.95454	1.25328	1.51439	1.28768	1.71155	1.14321	1.45198	1.65907	1.08179	0.983531	1.15608	1.03721	1.08509	1.3895	1.14373	1.53764	0.968844	1.57627	0.744826	0.572782	0.757147	0.690287	0.591685	0.786666	0.634103	0.60539	0.661479	1.25223	0.383577	0.669491	0.695834	0.572789	0.679849	1.10151	0.520676	0.740453	0.678488	0.470305	0.738117
	13	1.12007	1.32943	1.1227	1.37581	1.64428	1.14159	1.67273	2.0065	1.32305	1.87198	1.22988	1.4682	1.31755	1.66669	1.15495	1.43688	1.68107	1.06326	1.04382	1.19302	1.03242	1.1664	1.39469	1.15825	1.54401	1.16944	1.50169	0.78343	0.629149	0.791565	0.718341	0.657269	0.765058	0.779223	1.03022	0.77655	1.40895	0.52929	0.559903	0.777143	0.551862	0.730355	0.984959	0.49134	0.720676	0.670435	0.468349	0.727315
	14	1.14242	1.27242	1.1334	1.37218	1.66768	1.14042	1.73089	1.95537	1.34682	1.9937	1.26407	1.53953	1.34212	1.76022	1.14091	1.43473	1.77004	1.04571	0.998593	1.14647	1.01553	1.13083	1.44008	1.18232	1.59932	1.07423	1.63875	0.762537	0.679579	0.812591	0.728418	0.755513	0.800609	0.791811	1.1026	0.75048	1.35366	0.406744	0.643212	0.776482	0.595835	0.697841	0.971916	0.460738	0.720861	0.656753	0.441187	0.720698
	15	1.14671	1.25439	1.19397	1.39109	1.65497	1.18443	1.72071	1.98429	1.35445	2.11981	1.33957	1.5296	1.36183	1.84033	1.20283	1.39506	1.75989	1.06629	1.06189	1.18904	1.00206	1.11474	1.4194	1.15423	1.57867	1.09126	1.63692	0.751373	0.673214	0.816213	0.758799	0.638658	0.749132	0.81817	1.10051	0.771637	1.33606	0.428362	0.62843	0.805639	0.568988	0.701541	0.964537	0.484372	0.738732	0.689928	0.430721	0.741949
	16	1.14371	1.30309	1.1971	1.40614	1.69152	1.21617	1.70713	2.00055	1.36102	2.24662	1.32581	1.53076	1.35528	1.8377	1.16301	1.44944	1.79218	1.02061	1.08881	1.17302	0.997427	1.16598	1.48341	1.2168	1.63968	1.03517	1.58314	0.731244	0.685408	0.768966	0.711096	0.677826	0.807304	0.797019	0.91328	0.728612	1.37242	0.496087	0.521737	0.826039	0.552012	0.68642	0.830599	0.510234	0.687337	0.689355	0.425094	0.734385
	17	1.12448	1.35595	1.1885	1.42314	1.63989	1.20636	1.67461	1.97798	1.36933	2.15572	1.37541	1.52064	1.32475	1.83448	1.15281	1.49265	1.9285	1.03385	1.11598	1.18365	0.990245	1.24044	1.46788	1.22166	1.67156	1.03807	1.56462	0.73889	0.683683	0.784422	0.719632	0.59306	0.826035	0.816213	0.730306	0.839506	1.47616	0.593527	0.585123	0.76679	0.525494	0.701373	0.936746	0.51899	0.692183	0.742419	0.422012	0.728073
	18	1.15665	1.30551	1.21737	1.30613	1.56845	1.26737	1.76804	2.05221	1.36112	2.12973	1.35376	1.52286	1.34512	1.81784	1.17662	1.48201	1.95504	1.07885	1.12105	1.17285	0.970531	1.15637	1.46368	1.18969	1.54471	0.967106	1.67779	0.773688	0.758737	0.806434	0.694061	0.641559	0.850503	0.831005	0.991465	0.735462	1.48178	0.565833	0.569104	0.779558	0.56461	0.812293	0.699415	0.509794	0.69177	0.722569	0.439135	0.745677
	19	1.20742	1.35272	1.22001	1.37604	1.64375	1.23532	1.66678	2.07738	1.40481	2.39024	1.37385	1.52087	1.36791	1.86699	1.18624	1.50509	1.94612	1.14374	1.11534	1.19935	0.961931	1.15983	1.43093	1.19846	1.72232	1.13331	1.75057	0.759838	0.743863	0.783266	0.762125	0.625212	0.829708	0.904472	0.668705	0.743481	1.54786	0.499998	0.643787	0.773756	0.575067	0.77478	0.960383	0.55828	0.720005	0.711837	0.424997	0.735822
	20	1.21287	1.41683	1.23836	1.36957	1.5859	1.36539	1.84058	2.0451	1.43077	2.31815	1.38059	1.54765	1.39825	1.92275	1.18042	1.53431	1.95955	1.17329	1.18644	1.16465	1.0012	1.19717	1.44387	1.22982	1.71471	1.18404	1.7254	0.80011	0.754885	0.772127	0.778613	0.693822	0.868779	0.923072	0.767365	0.732752	1.51066	0.548495	0.582549	0.774384	0.604859	0.801484	0.816124	0.590147	0.727316	0.705354	0.462522	0.74923
	21	1.21879	1.38304	1.18356	1.36129	1.68287	1.41806	1.71986	2.03175	1.43439	2.33258	1.38048	1.59434	1.42321	1.97154	1.17156	1.507	2.0367	1.15998	1.1273	1.16067	0.998049	1.1474	1.45169	1.24021	1.66684	1.28452	1.75918	0.758474	0.737388	0.764554	0.765521	0.635875	0.863201	0.8559	0.865949	0.778673	1.33736	0.394474	0.548986	0.880843	0.64819	0.836346	0.92092	0.569681	0.755308	0.718777	0.447238	0.701363
	22	1.20396	1.36935	1.1539	1.33813	1.65033	1.56042	1.79619	1.99268	1.44754	2.52856	1.41092	1.62384	1.37321	1.91472	1.1871	1.46152	2.01928	1.15305	1.14589	1.11491	0.967873	1.16181	1.48689	1.21874	1.6406	1.34757	1.74328	0.73542	0.732682	0.789606	0.794938	0.648956	0.8776	0.899911	0.918004	0.78979	1.5443	0.441667	0.564594	0.730587	0.690272	0.806602	0.883759	0.567974	0.764657	0.718176	0.446824	0.721116
	23	1.27043	1.36695	1.17565	1.32323	1.72112	1.44295	1.76473	1.98942	1.46914	2.54658	1.42304	1.63786	1.40487	1.93336	1.20037	1.54959	2.10953	1.21566	1.20355	1.15014	0.994715	1.1518	1.51026	1.19404	1.65764	1.1734	1.69256	0.825077	0.750048	0.78564	0.758407	0.676391	0.878119	0.872751	1.00822	0.820092	1.64115	0.417211	0.555575	0.803685	0.518912	0.805562	0.862592	0.611142	0.751637	0.712018	0.428717	0.727851
	24	1.26385	1.41586	1.17471	1.34493	1.66389	1.53083	1.80634	1.99699	1.48704	2.29027	1.44531	1.65349	1.38066	2.02515	1.21396	1.5466	2.00318	1.26437	1.2014	1.12571	0.990084	1.21195	1.55205	1.20527	1.71015	1.37881	1.80293	0.827522	0.794754	0.810665	0.805157	0.595783	0.871742	0.92424	1.01065	0.757092	1.39679	0.424982	0.528471	0.858654	0.709873	0.859929	0.959781	0.525096	0.702993	0.709911	0.434937	0.720148
	25	1.30039						1.83027	2.09932	1.52469	2.55537	1.51584	1.66261	1.47304	2.00872	1.25371	1.60833	2.03171	1.29196	1.19551	1.14346	1.00099	1.17517	1.50554	1.21637	1.79416	1.27554	1.8202	0.831377	0.798848	0.784421	0.802412	0.651058	0.859362	0.870221	0.975209	0.784205	1.56397	0.489271	0.654106	0.887905	0.605325	0.797496	0.992973	0.591049	0.73546	0.702194	0.421502	0.724433
	mGo translocation SR3420
	Time (minutes)	Intracellular FFA4														PM FFA4
	0	1.30749	1.15018	1.19169	1.15903	2.23097	1.04543	1.46254	1.4804	1.71197	1.4302	1.54649	1.64113	1.58225	4.05952	0.685094	1.15018	0.87496	0.684665	0.86654	0.449579	0.662666	0.988461	0.672022	0.670427	0.925958	0.646732	0.691728	2.53013
	1	1.34132	1.49519	1.19332	1.16713	2.22195	0.98381	1.6806	1.68989	1.61267	1.54638	1.39437	1.54598	1.54646	4.12798	0.710137	1.02164	0.833761	0.621364	0.975587	0.445546	0.699565	0.885451	0.613617	0.596918	0.86798	0.472198	0.648762	2.55676
	2	1.50933	1.54607	1.25933	1.20484	2.24143	0.922969	1.57646	1.71709	1.60003	1.5387	1.40094	1.56502	1.62172	4.29948	0.764377	1.11259	0.83894	0.681357	1.02056	0.465897	0.56739	0.913128	0.692831	0.772605	0.854404	0.447753	0.68145	2.55437
	3	1.60367	1.48197	1.31509	1.27683	2.29899	0.904415	1.76117	1.78181	1.64394	1.61088	1.57201	1.5931	1.7121	4.07985	0.778802	1.10579	0.795596	0.729401	0.977546	0.457782	0.685961	1.03308	0.516009	0.751227	0.945607	0.582711	0.733704	2.5584
	4	1.57461	1.5191	1.31732	1.27624	2.30935	0.926564	1.72937	1.79466	1.68336	1.58581	1.52835	1.63331	1.48171	4.29365	0.666251	1.09409	0.835857	0.806654	0.844374	0.511765	0.697275	0.84655	0.633152	0.815821	0.962976	0.345272	0.826569	2.72785
	5	1.51449	1.50032	1.23655	1.32292	2.32365	0.973193	1.70975	1.78859	1.736	1.60274	1.60438	1.72771	1.44174	4.73717	0.646211	1.27743	0.834797	0.669395	0.88221	0.503315	0.692833	0.877969	0.610475	0.79805	1.00593	0.516433	0.6489	2.59106
	6	1.63556	1.53914	1.35029	1.31753	2.37119	1.03909	1.74337	1.8145	1.65804	1.66176	1.79571	1.74946	1.49346	4.68331	0.880859	1.13854	0.841055	0.798263	1.03475	0.571206	0.808571	0.794639	0.64478	0.808076	0.994149	0.452516	0.699784	2.42842
	7	1.60081	1.65862	1.42303	1.4528	2.35795	1.05377	1.78154	1.85981	1.72206	1.72796	1.86626	1.67423	1.48164	4.42257	0.728637	1.17324	0.790469	0.669809	0.906952	0.550201	0.867117	0.8596	0.579145	0.810603	0.999961	0.425635	0.947411	2.30005
	8	1.65777	1.63299	1.47093	1.41382	2.36232	1.05966	1.77826	1.8519	1.71166	1.76571	1.92001	1.65513	1.56842	4.69943	0.927015	1.07783	0.86212	0.802292	0.920454	0.499237	0.832582	0.876478	0.597332	0.817794	0.94361	0.380416	0.871764	2.49876
	9	1.7148	1.70669	1.51335	1.38505	2.42455	1.1043	1.83546	1.86431	1.75859	1.68435	2.00255	1.63706	1.58162	4.64658	0.682752	1.14755	0.854745	0.679525	0.970877	0.563921	0.772411	0.811549	0.417282	0.809286	0.981795	0.29337	0.730807	2.48062
	10	1.77695	1.66631	1.46684	1.4331	2.44173	1.08001	1.8505	1.80017	1.73578	1.75226	2.05816	1.69064	1.54869	4.46237	0.816385	1.01734	0.692755	0.711915	1.17796	0.507428	0.722332	0.871163	0.564577	0.795995	1.03215	0.359882	0.759327	2.43655
	11	1.81463	1.74784	1.58964	1.49539	2.45655	1.05062	1.83251	1.83936	1.76325	1.80608	2.00033	1.70237	1.5628	4.64432	0.642692	1.16065	0.722938	0.575302	1.01514	0.557411	0.769982	0.786204	0.612782	0.772361	1.04396	0.390764	0.839925	2.45937
	12	1.80631	1.71447	1.51895	1.49643	2.52141	1.02997	1.83123	1.77289	1.78076	1.85871	2.04262	1.66902	1.71058	3.79393	0.532277	1.16973	0.697678	0.689617	1.04952	0.534678	0.792273	0.843385	0.620518	0.771245	1.03126	0.435711	0.781655	2.68182
	13	1.78306	1.68379	1.46317	1.544	2.52156	1.06341	1.82492	1.90856	1.85884	1.88773	2.10454	1.66238	1.68434	4.41908	0.670522	1.18301	0.771723	0.584806	1.26235	0.613161	0.655602	0.952064	0.569647	0.798716	1.01913	0.355776	0.851224	2.42694
	14	1.97352	1.67901	1.47845	1.51165	2.4622	1.07396	1.88302	1.79614	1.8444	1.89934	2.12413	1.64761	1.78306	3.75973	0.812482	1.21412	0.901448	0.699872	1.28665	0.523932	0.757396	0.722321	0.504753	0.739735	0.990535	0.436732	0.903931	2.48374
	15	1.83149	1.71855	1.47851	1.52594	2.48433	1.0339	1.90694	1.85353	1.78815	1.94055	2.09194	1.63895	1.73589	4.54504	0.747919	1.18849	1.0227	0.651473	1.21463	0.561675	0.790502	0.771772	0.620458	0.805559	1.07962	0.32577	0.72422	2.59396
	16	1.90382	1.64686	1.4165	1.57054	2.49852	1.05525	1.87988	1.76876	1.7906	1.9782	2.14671	1.6472	1.71412	4.36476	0.715336	1.08978	0.953388	0.728621	1.12548	0.579354	0.774807	1.01223	0.036543	0.893156	1.04008	0.471368	1.10479	2.5918
	17	1.93782	1.63697	1.46236	1.59341	2.50474	1.05538	1.95527	1.81574	1.83066	1.84831	2.14179	1.6759	1.70055	4.17883	0.855435	1.14007	0.957102	0.631555	1.05502	0.574404	0.713648	0.750211	0.545735	0.821415	1.2006	0.405942	1.02306	2.66683
	18	1.85417	1.74766	1.48298	1.71866	2.49533	1.08051	1.88471	1.77199	1.87475	2.0144	2.16883	1.72399	1.75738	4.26004	0.738577	1.14156	0.858361	0.677641	1.04483	0.486101	0.754196	0.75178	0.086702	0.890664	1.1271	0.383051	0.853589	2.5264
	19	2.01545	1.66338	1.56502	1.69594	2.48324	1.06988	1.94372	1.77775	1.84605	2.04721	2.25552	1.7003	1.7689	4.30606	0.674297	1.16812	1.00916	0.706945	1.11636	0.54427	0.68171	0.694844	0.401289	0.848907	1.1387	0.394463	1.10452	2.62854
	20	1.95841	1.70524	1.5486	1.56983	2.57408	1.08913	1.89147	1.88709	1.81995	2.02693	2.22588	1.75205	1.82554	4.72473	0.660171	1.19319	0.987342	0.574992	1.12778	0.575606	0.690409	0.982497	0.165516	0.899472	1.09952	0.494921	1.09729	2.84542
	21	1.87122	1.79218	1.42709	1.78223	2.56711	1.0689	1.89808	1.95892	1.78955	2.02386	2.34387	1.78546	1.82584	4.13754	0.972829	1.21118	1.06561	0.698496	1.10091	0.55537	0.668173	0.909591	0.195892	0.930194	1.0894	0.586141	1.13688	2.7573
	22	1.99545	1.80466	1.55998	1.71727	2.48815	1.04792	2.00072	1.8381	1.8232	2.0419	2.27582	1.76159	1.70996	4.49986	0.801681	1.19423	0.942996	0.671892	1.1987	0.525755	0.754051	0.79395	0.220529	0.892749	1.10568	0.44227	0.85964	2.7369
	23	1.91612	1.82495	1.5463	1.71714	2.60579	1.06142	1.93843	1.94998	1.84811	1.95787	2.19781	1.66651	1.79113	4.20104	0.694436	1.01436	1.04052	0.604355	1.02046	0.539953	0.798438	0.867045	0.305632	0.812768	1.1261	0.51128	0.955117	2.63546
	24	1.83177	1.77341	1.5871	1.96785	2.63427	1.0919	1.94306	1.79929	1.81872	1.81109	2.2268	1.67528	1.67665	4.20649	0.758783	1.04917	0.991862	0.699702	1.1494	0.512419	0.621027	1.10479	0.230168	0.790716	1.05446	0.46899	0.966389	2.70719
	25	1.90522	1.77765	1.60625	1.80953	2.67246	1.04063	1.96726	1.84682	1.81952	1.76942	2.20979	1.66177	1.76565	4.12453	0.917432	1.06007	0.924771	0.677987	1.06523	0.458666	0.805116	1.03008	0.274959	0.880362	1.184	0.510256	1.23746	2.84037
[truncated: 6 more columns]

## Sheet: Fig. 5d
	mGo translocation to PM (AUC)
	Iso		Fsk		SR-3420		TUG
	% PM FFA4	PM signalling (AUC)	% PM FFA4	PM signalling (AUC)	% PM FFA4	PM signalling (AUC)	% PM FFA4	PM signalling (AUC)
	24.7677	0.734	49.4446	211.1	55.746	179.3	15.1062	151.6
	63.7289	52.38	55.3262	195.7	32.7757	40.79	21.3081	190.6
	25.5881	60.56	19.1741	245.3	47.6064	112.3	16.6364	138.1
	44.0162	195.2	26.8749	420.9	33.4158	42.87	3.92824	211.5
	42.0549	482.5	47.0669	215.2	9.08277	478.9	37.5023	423.8
	11.4528	131.3	69.7434	299	8.22875	197.7	8.5072	397.2
	47.304	69.98	27.932	0	24.5016	181.8	69.1934	1222
	51.5849	6.976	12.0738	56.79	23.9256	12.33	34.3083	294.3
	18.0933	112.8	37.5398	329.5	79.8946	16.93	39.8529	0
	34.2262	15.85	7.09009	102.2	2.8042	0.3958	9.99497	56.21
	4.23751	243.6	8.65896	25.79	12.1275	351.1	25.7886	338.9
	67.613	0.5923	7.23714	21.67	36.5701	276.3	57.4148	3513
	23.4764	114.9	22.1219	83.24	18.8134	141.6	55.4853	1903
	28.2648	158	42.3272	167.5	5.85882	60.93	44.9099	307.2
	13.2977	92.96	21.5175	148.2	1.92408	0	47.587	263.2
	8.80523	3.339	41.4478	4.783	21.9157	449.4	66.0719	893.3
	44.6731	72.8	57.6636	60.86	59.5742	194.6
	76.5252	46.43	52.5281	163.3
	51.2389	8.784	25.5671	0
	10.9724	286	58.2111	79.75
	11.9746	359.9	82.1302	24.02
	5.77313	8.764	67.7949	0
	43.3086	2.928	30.844	145.5
	55.7048	120	15.8479	9.649
	1.46871	22.93	48.0678	430.7
	38.6081	251.9	19.5926	243.4
	3.41438	36.32
	6.45203	264.4
	20.9868	361.7
	R2 statistics Isoproterenol		R2 statistics Forskolin		R2 statistics SR3420		R2 statistics TUG-891
	F	1.334	F	0.374	F	0.2856	F	7.371
	DFn, DFd	1, 27	DFn, DFd	1, 24	DFn, DFd	1, 15	DFn, DFd	1, 14
	P value	0.2582	P value	0.5466	P value	0.6009	P value	0.0168
	Deviation from zero?	Not Significant	Deviation from zero?	Not Significant	Deviation from zero?	Not Significant	Deviation from zero?	Significant
