# Supplementary material for: Intracrine FFA4 signaling controls lipolysis at lipid droplets
Source: Nat Chem Biol. 2025 Aug 5;22(1):109–19. doi: 10.1038/s41589-025-01982-5 (PMC12727528; doi:10.1038/s41589-025-01982-5)
Supplement: Supplementary file 9 — Statistical source data. [file 41589_2025_1982_MOESM9_ESM.xlsx]

## Sheet: Fig. 6b
	Stimulated glycerol release (fold change over basal) Isoproterenol
	Empty Vector									Halo-mGi/o								PLIN1-Halo-mGi/o								SEC63-Halo-mGi/o								LYN-Halo-mGi/o
	4.23407	4.88376	3.56736	3.2018	3.86859	2.43588	2.05058	2.91152	2.43314	6.18795	5.55997	4.93405	5.78085	4.1529	4.45882	4.44648	4.0415	4.07446	7.32636	6.49045	7.22831	5.49088	5.85361	6.20276	2.3816	6.85698	5.9027	6.63534	5.94119	6.06244	3.82707	3.06301	3.39835	4.71328	4.39938	3.45266	3.45553	2.28423	3.37786	3.18204	2.2137
	Stimulated glycerol release (fold change over basal) Forskolin
	Empty Vector								Halo-mGi/o								PLIN1-Halo-mGi/o								SEC63-Halo-mGi/o								LYN-Halo-mGi/o
	9.51393	9.39822	9.09565	7.92063	5.35786	8.37643	3.23522	3.55425	12.5354	10.877	11.1274	10.1461	9.71814	11.9635	10.3681	12.091	6.87241	19.1901	16.6213	16.3503	12.6481	7.85663	6.55501	4.85315	17.0669	13.9927	11.2883	11.4088	8.62392	5.12667	4.54039	10.9935	9.93204	10.5584	8.66546	8.58118	7.97815	8.43188	3.13946	1.14468
	Isoproterenol glycerol release statistics
	Empty Vector vs. Halo-mGi/o	*	0.046
	Empty Vector vs. PLIN1-Halo-mGi/o	**	0.0019
	Empty Vector vs. SEC63-Halo-mGi/o	*	0.0142
	Empty Vector vs. LYN-Halo-mGi/o	ns	>0.9999
	LYN-Halo-mGi/o vs. SEC63-Halo-mGi/o	+	0.0278
	LYN-Halo-mGi/o vs. PLIN1-Halo-mGi/o	++	0.0042
	Forskolin glycerol release statistics
	Empty Vector vs. Halo-mGi/o	*	0.0341
	Empty Vector vs. PLIN1-Halo-mGi/o	*	0.0245
	Empty Vector vs. SEC63-Halo-mGi/o	ns	0.0787
	Empty Vector vs. LYN-Halo-mGi/o	ns	0.8935
	LYN-Halo-mGi/o vs. SEC63-Halo-mGi/o	ns	0.1025
	LYN-Halo-mGi/o vs. PLIN1-Halo-mGi/o	+	0.0333
