# Supplementary material for: Intracrine FFA4 signaling controls lipolysis at lipid droplets
Source: Nat Chem Biol. 2025 Aug 5;22(1):109–19. doi: 10.1038/s41589-025-01982-5 (PMC12727528; doi:10.1038/s41589-025-01982-5)
Supplement: Supplementary file 10 — Statistical source data. [file 41589_2025_1982_MOESM10_ESM.xlsx]

## Sheet: EDF. 1b
	BRET FFA4 & mG TUG-891
	Time (minutes)	Gαi			Gαs			Gαo			Gαq			Gα12
	-6	-0.00335938	0.001229	-0.0025505	0.00211687	0.00168537	0.00077	-0.00966262	0.00430175	-0.00690888	-0.00071675	-0.000396875	3.375e-05	0.00115313	-0.000900625	0.000755625
	-4	-4.0375e-05	-0.000458	0.0016815	-0.00184062	0.00121538	-0.000486	0.00396088	-0.00048175	0.000408125	0.00025425	-0.000488375	-0.00038675	-0.000904375	0.000270375	0.00205512
	-2	1.1625e-05	0.0007425	0.001553	0.000139375	-0.000640625	-0.001046	0.00135037	0.00021475	0.00313763	0.00020075	3.4625e-05	-0.00104075	0.000769625	-0.000416625	-0.00227187
	0	0.00338812	-0.0015135	-0.000684	-0.000415625	-0.00226013	0.000762	0.00435137	-0.00403475	0.00336313	0.00026175	0.000850625	0.00139375	-0.00101837	0.00104688	-0.000538875
	2	0.439545	0.619039	0.549839	0.0431644	0.0339469	0.035749	0.592363	0.728662	0.573222	0.122862	0.115729	0.0949282	0.0323111	0.0346019	0.0202331
	4	0.681097	0.74499	0.632556	0.0448994	0.0377654	0.040546	0.704342	0.767969	0.597101	0.114554	0.0958791	0.0850068	0.0383531	0.0364644	0.0245801
	6	0.710948	0.78025	0.658751	0.0435249	0.0448344	0.0430955	0.727885	0.778881	0.615237	0.0950263	0.0818911	0.0808932	0.0417321	0.0351419	0.0319481
	8	0.742256	0.796622	0.694893	0.0398714	0.0447529	0.044147	0.75383	0.800353	0.634285	0.0876512	0.0758991	0.0706522	0.0438706	0.0422889	0.0317606
	10	0.763077	0.80975	0.707031	0.0445974	0.0520989	0.044696	0.774916	0.802531	0.648001	0.0823138	0.0716861	0.0725372	0.0484811	0.0432044	0.0341601
	12	0.782654	0.818102	0.715941	0.0413194	0.0509764	0.047425	0.787807	0.812526	0.650996	0.0785638	0.0657746	0.0676383	0.0501951	0.0466489	0.0328076
	14	0.786503	0.816188	0.721379	0.0433464	0.0519564	0.0464395	0.797088	0.822244	0.657421	0.0745077	0.0649351	0.0648077	0.0522576	0.0456659	0.0310676
	16	0.794327	0.823102	0.725563	0.0424704	0.0516789	0.047329	0.800151	0.822085	0.657233	0.0717473	0.0635216	0.0666208	0.0473131	0.0451319	0.0345771
	18	0.79074	0.816993	0.728268	0.0430144	0.0506164	0.0485005	0.80006	0.822045	0.660046	0.0707203	0.0587936	0.0620657	0.0497441	0.0452829	0.0362856
	20	0.80084	0.81741	0.726773	0.0446129	0.0517714	0.0460635	0.802368	0.821695	0.660601	0.0699807	0.0574401	0.0599857	0.0499986	0.0494054	0.0371446
	22	0.797614	0.815149	0.725499	0.0502419	0.0567614	0.048891	0.801118	0.815557	0.664744	0.0688047	0.0600341	0.0599922	0.0506301	0.0499254	0.0396371
	24	0.803062	0.810551	0.722607	0.0484699	0.0510404	0.0500185	0.808501	0.815547	0.665078	0.0669123	0.0569111	0.0555718	0.0494031	0.0486194	0.0383881
	26	0.803707	0.809524	0.726553	0.0531394	0.0579454	0.049157	0.807818	0.811813	0.667328	0.0670657	0.0533641	0.0581802	0.0503886	0.0450344	0.0377881
	28	0.798978	0.801566	0.724371	0.0527299	0.0585814	0.053238	0.806207	0.814539	0.661605	0.0669727	0.0526856	0.0617902	0.0508931	0.0498084	0.0422406
	30	0.802944	0.799984	0.73141	0.0556579	0.0587729	0.053829	0.804763	0.807512	0.661626	0.0693197	0.0580311	0.0585317	0.0491821	0.0488319	0.0410596
	32	0.800803	0.796402	0.732628	0.0596984	0.0605714	0.054393	0.805986	0.803246	0.665433	0.0661243	0.0541641	0.0597812	0.0503766	0.0504859	0.0397511
	34	0.796964	0.794427	0.731337	0.0613234	0.0624854	0.054078	0.799813	0.803299	0.665762	0.0671803	0.0544821	0.0549497	0.0539536	0.0507714	0.0354881
	36	0.799805	0.795007	0.726658	0.0575829	0.0615219	0.053734	0.803615	0.791335	0.66697	0.0671397	0.0552976	0.0598422	0.0518381	0.0488274	0.0424976
	38	0.794988	0.783987	0.726391	0.0633799	0.0589539	0.059591	0.80574	0.794283	0.666284	0.0658227	0.0539891	0.0587488	0.0513991	0.0440079	0.0367491
	40	0.799425	0.783825	0.721399	0.0634779	0.0610689	0.053987	0.805441	0.788015	0.663805	0.0673302	0.0529456	0.0641178	0.0504391	0.0472149	0.0441166
	42	0.797527	0.778985	0.734612	0.0621839	0.0617164	0.0566065	0.806687	0.787453	0.671853	0.0665122	0.0542601	0.0624062	0.0499006	0.0509204	0.0410531
	44	0.79188	0.768611	0.732904	0.0648349	0.0634114	0.056576	0.802391	0.782257	0.662152	0.0672443	0.0521806	0.0617997	0.0535936	0.0531804	0.0416571
	46	0.789435	0.768547	0.726171	0.0683634	0.0602179	0.0574105	0.803005	0.771635	0.665136	0.0695218	0.0521736	0.0650922	0.0524131	0.0539164	0.0422041
	48	0.79508	0.770112	0.729401	0.0648974	0.0641854	0.061973	0.801532	0.785971	0.670683	0.0687933	0.0570721	0.0625467	0.0513336	0.0481269	0.0374456
	50	0.793051	0.770332	0.733664	0.0655434	0.0671704	0.064254	0.800822	0.763503	0.665685	0.0685588	0.0531561	0.0561753	0.0506146	0.0532624	0.0391366
	52	0.786472	0.755382	0.743341	0.0715994	0.0636044	0.062885	0.796916	0.761245	0.66668	0.0675868	0.0548221	0.0585797	0.0532106	0.0494264	0.0400591
	BRET FFA4 & mG CpdA
	Time (minutes)	Gαi			Gαs			Gαo			Gαq			Gα12
	-6	-0.00530388	-0.0029135	-0.00371313	0.00168537	0.00100637	-0.00154275	-0.0133747	-0.00428063	-0.00322688	-0.0012405	0.000435875	0.00125263	0.00199813	0.000277875	0.000318875
	-4	0.000845625	0.0026845	-0.00203063	0.00121538	0.000144375	0.00055425	0.00082175	-0.00309313	0.000373125	-0.000116	0.000468875	0.000799125	-0.000105375	0.000713375	0.00196087
	-2	-0.000111875	-0.001754	0.00129338	-0.000640625	-0.000618625	-0.00063375	0.00406075	0.00543787	0.00168113	9.55e-05	-0.000922625	-0.00143738	-0.00208738	-0.000147125	-0.00176262
	0	0.00457012	0.001983	0.00445038	-0.00226013	-0.000532125	0.00162225	0.00849225	0.00193588	0.00117263	0.001261	1.7875e-05	-0.000614375	0.000194625	-0.000844125	-0.000517125
	2	0.414185	0.106223	0.145438	0.0339469	0.0165709	0.0146558	0.419034	0.226228	0.224612	0.117509	0.0622649	0.0598161	0.0245316	0.0111844	0.00471887
	4	0.622456	0.496891	0.606637	0.0377654	0.0391614	0.0323058	0.592248	0.598138	0.508657	0.13248	0.114324	0.0967511	0.0326861	0.0257864	0.00970588
	6	0.679937	0.641768	0.718793	0.0448344	0.0459289	0.0377613	0.651577	0.705309	0.567034	0.127333	0.112492	0.100367	0.0403376	0.0265459	0.0204334
	8	0.715692	0.700678	0.768895	0.0447529	0.0492949	0.0403308	0.695683	0.75124	0.59911	0.118468	0.106554	0.0961556	0.0437076	0.0327119	0.0206259
	10	0.740408	0.726588	0.787425	0.0520989	0.0516939	0.0426617	0.719207	0.764058	0.61197	0.112235	0.0985469	0.0893471	0.0465026	0.0352269	0.0209024
	12	0.757084	0.748516	0.794583	0.0509764	0.0558514	0.0429732	0.733669	0.781158	0.613957	0.107667	0.0901129	0.0843161	0.0468341	0.0378299	0.0215894
	14	0.759742	0.750361	0.79741	0.0519564	0.0546559	0.0477402	0.738742	0.789455	0.62348	0.102109	0.0872914	0.0818456	0.0495176	0.0332939	0.0199614
	16	0.762637	0.759409	0.798582	0.0516789	0.0545879	0.0423927	0.738427	0.789628	0.623407	0.0983585	0.0832714	0.0807001	0.0431616	0.0367914	0.0199054
	18	0.761819	0.762254	0.801696	0.0506164	0.0530934	0.0404613	0.736982	0.792649	0.624323	0.0943725	0.0757584	0.0774441	0.0456251	0.0344594	0.0224954
	20	0.764394	0.760174	0.79325	0.0517714	0.0582409	0.0409127	0.739181	0.788892	0.629049	0.0900225	0.0726689	0.0726831	0.0472786	0.0376699	0.0220499
	22	0.757466	0.754665	0.799069	0.0567614	0.0583569	0.0449322	0.736808	0.794116	0.631036	0.090416	0.0730904	0.0735531	0.0443386	0.0361774	0.0242414
	24	0.759326	0.758693	0.796729	0.0510404	0.0579584	0.0428023	0.737845	0.784476	0.630097	0.0884095	0.0707474	0.0666171	0.0458421	0.0340549	0.0241464
	26	0.757732	0.751787	0.786175	0.0579454	0.0575219	0.0441677	0.736871	0.78116	0.633862	0.0860835	0.0642664	0.0737936	0.0460421	0.0379394	0.0231174
	28	0.750463	0.746934	0.782988	0.0585814	0.0566799	0.0473838	0.732054	0.782017	0.628219	0.0839905	0.0663919	0.0727266	0.0468361	0.0370289	0.0259069
	30	0.756045	0.743923	0.787308	0.0587729	0.0619644	0.0460272	0.731806	0.774144	0.627585	0.0845555	0.0682614	0.0693311	0.0442051	0.0338374	0.0263204
	32	0.749458	0.740768	0.782036	0.0605714	0.0602359	0.0451728	0.731846	0.779413	0.62675	0.0809725	0.0614554	0.0694396	0.0440336	0.0349879	0.0239424
	34	0.74545	0.741407	0.776669	0.0624854	0.0645094	0.0474477	0.728079	0.772632	0.625745	0.0837425	0.0651609	0.0703401	0.0489026	0.0350694	0.0219619
	36	0.746559	0.734984	0.770404	0.0615219	0.0609824	0.0488507	0.724932	0.769249	0.632437	0.0811605	0.0618514	0.0710986	0.0446311	0.0326774	0.0286424
	38	0.739184	0.725359	0.76934	0.0589539	0.0664819	0.0496298	0.728049	0.760211	0.627954	0.080993	0.0603019	0.0702431	0.0424326	0.0320589	0.0214679
	40	0.736822	0.729302	0.764614	0.0610689	0.0640394	0.0493888	0.72196	0.752944	0.630184	0.080361	0.0608064	0.0713616	0.0407676	0.0364264	0.0232639
	42	0.732471	0.719989	0.769437	0.0617164	0.0654764	0.0483442	0.719353	0.754807	0.63119	0.0786905	0.0600184	0.0666516	0.0400136	0.0351344	0.0284014
	44	0.735718	0.715356	0.760738	0.0634114	0.0671194	0.0456408	0.720102	0.753672	0.625764	0.082875	0.0630179	0.0689736	0.0448971	0.0373454	0.0275034
	46	0.730794	0.711193	0.760148	0.0602179	0.0668469	0.0510442	0.711373	0.746783	0.627867	0.0822505	0.0584769	0.0674031	0.0425341	0.0323784	0.0239034
	48	0.723522	0.710662	0.757862	0.0641854	0.0712449	0.0524133	0.721016	0.746947	0.62533	0.0800885	0.0604979	0.0714881	0.0411891	0.0346794	0.0208444
	50	0.726074	0.705682	0.761161	0.0671704	0.0721104	0.0526442	0.714218	0.741064	0.628255	0.080548	0.0546644	0.0633761	0.0383731	0.0369579	0.0247384
	52	0.717675	0.700658	0.761528	0.0636044	0.0698584	0.0531212	0.706402	0.738301	0.622157	0.0757525	0.0549379	0.0690791	0.0440316	0.0298579	0.0230959
	BRET FFA4 & mG a-linolenic acid
	Time (minutes)	Gαi			Gαs			Gαo			Gαq			Gα12
	-6	-0.00591875	-0.00227625	-0.00749688	0.00234225	0.00233037	-0.001691	-0.0139657	-0.00301325	-0.00649888	-0.00182713	0.000491375	0.000582	0.0006965	0.001746	-0.00013925
	-4	-0.00087175	0.00162425	0.00269462	0.00035375	0.000542875	-0.0019155	-7.525e-05	-0.00176075	-0.000710875	-0.000299125	-0.000354125	-0.001296	0.001036	0.0011275	0.00085425
	-2	0.00214725	-0.00075275	0.00280663	-0.00017275	-0.000570625	0.000707	0.00508875	0.00453225	0.00311513	0.000550375	-0.000937625	-0.0007195	-0.00077	-0.000781	-0.00165125
	0	0.00464325	0.00140475	0.00199563	-0.00252325	-0.00230262	0.0028995	0.00895225	0.00024175	0.00409463	0.00157588	0.000800375	0.0014335	-0.0009625	-0.0020925	0.00093625
	2	0.432861	0.28638	0.315659	0.0364377	0.0274699	0.0275935	0.452354	0.359224	0.347027	0.0872789	0.0603779	0.0572635	0.028513	0.0183865	0.0137363
	4	0.421614	0.304911	0.352687	0.0316258	0.0270359	0.0261235	0.422886	0.378036	0.354737	0.0678214	0.0534224	0.0620255	0.0222155	0.0185185	0.0126388
	6	0.40178	0.280243	0.347857	0.0279683	0.0223734	0.0204425	0.404246	0.349829	0.329964	0.0600614	0.0459714	0.0606185	0.022649	0.0131525	0.0132592
	8	0.451696	0.306393	0.380486	0.0231312	0.0221449	0.020621	0.448184	0.384948	0.350936	0.0646599	0.0513749	0.056603	0.0198925	0.014294	0.0110123
	10	0.491811	0.337421	0.397405	0.0275022	0.0235084	0.022288	0.494551	0.413803	0.374586	0.0667379	0.0489804	0.056747	0.02039	0.014159	0.0111928
	12	0.508108	0.344144	0.401146	0.0268887	0.0248579	0.0218725	0.515351	0.429864	0.371062	0.0643989	0.0479389	0.0542035	0.0216615	0.016227	0.0114903
	14	0.50648	0.331821	0.399234	0.0262972	0.0243674	0.025389	0.517269	0.42167	0.365785	0.0634194	0.0463309	0.052626	0.023489	0.012572	0.0122088
	16	0.505336	0.321456	0.391929	0.0264398	0.0220019	0.023496	0.510821	0.408625	0.359916	0.0597564	0.0424454	0.0556025	0.0168665	0.013	0.0135448
	18	0.495563	0.309217	0.383989	0.0276252	0.0224519	0.0199605	0.502492	0.401911	0.352169	0.0554899	0.0383844	0.0509935	0.019281	0.011895	0.0131972
	20	0.484226	0.292631	0.367741	0.0261938	0.0257624	0.020989	0.498535	0.385561	0.344997	0.0553924	0.0360344	0.0472545	0.0177265	0.0121295	0.0138373
	22	0.470804	0.281845	0.360073	0.0258402	0.0245684	0.023767	0.490451	0.373945	0.335881	0.0517894	0.0334989	0.0472815	0.016542	0.0116195	0.0146273
	24	0.460557	0.268987	0.345915	0.0269877	0.0180439	0.020153	0.482222	0.353821	0.329197	0.0484504	0.0313594	0.0430495	0.017446	0.0104865	0.0143427
	26	0.442996	0.25482	0.337944	0.0279433	0.0228239	0.0211095	0.470727	0.33762	0.322501	0.0453604	0.0294194	0.044586	0.0166005	0.011633	0.0130563
	28	0.427624	0.243429	0.326745	0.0253962	0.0224464	0.020246	0.461804	0.330815	0.312149	0.0436909	0.0245519	0.044991	0.013483	0.011734	0.0145507
	30	0.417701	0.229317	0.318741	0.0276977	0.0235914	0.0189545	0.447871	0.322887	0.306375	0.0398439	0.0267349	0.041522	0.0106245	0.0092255	0.0147267
	32	0.407913	0.223156	0.310915	0.0314502	0.0206209	0.018665	0.441484	0.308128	0.29559	0.0404459	0.0229844	0.044073	0.011256	0.0073925	0.0127098
	34	0.393976	0.20921	0.299801	0.0311048	0.0214819	0.020282	0.43188	0.302083	0.291137	0.0404959	0.0235499	0.040772	0.0145495	0.010581	0.0108833
	36	0.385228	0.210405	0.287621	0.0244147	0.0187494	0.016191	0.423981	0.29373	0.287249	0.0363649	0.0198714	0.039275	0.011431	0.0026275	0.0192033
	38	0.374142	0.196376	0.284542	0.0243352	0.0196524	0.0219195	0.420761	0.286578	0.280316	0.0360524	0.0203559	0.040596	0.012007	0.0057375	0.0120133
	40	0.363902	0.189467	0.271125	0.0265053	0.0184584	0.019257	0.41158	0.275295	0.277564	0.0350339	0.0221119	0.041939	0.0099725	0.0067165	0.0146907
	42	0.356318	0.185378	0.277195	0.0239262	0.0224419	0.019545	0.403691	0.278489	0.277307	0.0368289	0.0186864	0.040278	0.008773	0.005817	0.0145117
	44	0.350905	0.182992	0.266727	0.0271773	0.0209684	0.0182995	0.402133	0.265651	0.263712	0.0364659	0.0170109	0.039924	0.0131645	0.0091415	0.0165267
	46	0.343395	0.174937	0.261802	0.0253002	0.0172199	0.018529	0.394808	0.25985	0.263976	0.0363874	0.0194219	0.032791	0.006803	0.0070825	0.0132798
	48	0.33086	0.170121	0.258145	0.0262042	0.0244624	0.020952	0.390023	0.261899	0.257756	0.0346674	0.0159644	0.0397035	0.006921	0.0051525	0.00910975
	50	0.334098	0.172112	0.250648	0.0222648	0.0189944	0.022413	0.381318	0.250132	0.253244	0.0341559	0.0153304	0.034584	0.008409	0.008318	0.0112473
	52	0.321795	0.161374	0.247982	0.0260673	0.0172499	0.0157625	0.376739	0.248172	0.250188	0.0301304	0.0174574	0.036631	0.0086635	0.0040365	0.0166093

## Sheet: EDF. 1c
	BRET AUC
		mGαi			mGαs			mGαo			mGαq			mGα12
	TUG-891	39.31	40.14	36.32	2.716	2.818	2.61	40.02	40.6	33.36	3.831	3.202	3.312	2.493	2.386	1.875
	CpdA	36.98	35.6	38.05	2.811	2.933	2.254	36.05	37.72	30.75	4.77	3.762	3.845	2.195	1.708	1.131
	α-Linolenic Acid	21.45	12.78	16.65	1.377	1.128	1.076	22.85	17.12	16.07	2.516	1.641	2.375	0.7891	0.5375	0.6799
	BRET AUC Statistics
	TUG-891
	mGαq vs. mGαi	****	<0.0001
	mGαq vs. mGαs	ns	0.9803
	mGαq vs. mGαo	****	<0.0001
	mGαq vs. mGα12	ns	0.8974
	CpdA
	mGαq vs. mGαi	****	<0.0001
	mGαq vs. mGαs	ns	0.8177
	mGαq vs. mGαo	****	<0.0001
	mGαq vs. mGα12	ns	0.4421
	α-Linolenic Acid
	mGαq vs. mGαi	****	<0.0001
	mGαq vs. mGαs	ns	0.9453
	mGαq vs. mGαo	****	<0.0001
	mGαq vs. mGα12	ns	0.8008
