# Supplementary material for: Intracrine FFA4 signaling controls lipolysis at lipid droplets
Source: Nat Chem Biol. 2025 Aug 5;22(1):109–19. doi: 10.1038/s41589-025-01982-5 (PMC12727528; doi:10.1038/s41589-025-01982-5)
Supplement: Supplementary file 11 — Statistical source data. [file 41589_2025_1982_MOESM11_ESM.xlsx]

## Sheet: EDFig. 2a
	BRET AUC FFA4 mGi Kras TUG-891															BRET AUC FFA4 mGo Kras TUG-891
	[TUG-891], M	Flag-FFAR4					SNAP-FFAR4					FFAR4				[TUG-891], M	Flag-FFAR4					SNAP-FFAR4					FFAR4
	0.0001	6.268	4.055	6.139	8.008	1.552	8.459	3.555	9.013	9.198	6.241	4.933	6.012	4.768		0.0001	5.518	4.027	5.107	7	2.976	7.44	4.414	6.393	8.406	6.241	4.933	5.343	5.578
	1e-05	6.968	5.371	7.36	7.864	2.4	9.323	6.164	9.879	9.59	6.916	6.112	7.927	5.482		1e-05	6.217	5.807	6.413	6.491	2.908	8.607	6.511	8.497	8.435	6.916	6.112	5.297	7.16
	1e-06	2.526	2.469	2.684	3.303	0.9216	3.589	3.096	3.94	4.076	2.962	2.269	3.856	2.267		1e-06	2.774	3.063	2.981	2.931	1.206	3.635	3.568	4.207	3.787	2.962	2.269	2.211	3.67
	1e-07	0.3442	0.3429	0.272	0.5211	-0.03316	0.4397	0.3814	0.5263	0.8401	0.3641	0.1598	0.7089	0.2323		1e-07	0.5783	0.7158	0.5622	0.755	0.1106	0.772	0.7967	0.8903	0.884	0.3641	0.1598	0.5617	0.9039
	1e-08	-0.03189	-0.1417	-0.1471	-0.03923	-0.07695	-0.04633	-0.1088	-0.0676	0.02096	-0.09716	-0.1352	0.1855	-0.1662		1e-08	0.005145	0.05111	-0.1987	0.1344	-0.02578	-0.04985	0.09665	-0.1273	-0.01641	-0.09716	-0.1352	0.1908	0.2264
	1e-09	-0.05471	-0.1176	-0.132	-0.1246	-0.02358	-0.08955	-0.08085	-0.2274	-0.03833	-0.01624	-0.1126	-0.03992	-0.0783		1e-09	0.004128	0.1054	-0.2861	0.01065	-0.09712	-0.09436	0.1174	-0.2763	-0.1321	-0.01624	-0.1126	0.04786	0.0889
	1e-10	-0.1241	-0.1587	-0.1826	-0.1703	-0.1586	-0.1277	-0.1223	-0.2388	-0.2601	0.5214	0.1735	-0.01749	0.2384		1e-10	-0.0591	-0.02104	-0.2096	-0.06384	-0.02901	-0.1516	-0.01162	-0.1998	-0.2198	0.5214	0.1735	0.008169	0.5008
	1e-11	-0.05072	-0.06507	-0.1427	-0.1899	-0.1075	-0.0953	-0.06622	-0.2778	-0.1434	-0.04213	-0.06773	0.01958	-0.03309		1e-11	0.008763	0.01768	-0.1643	0.04137	-0.265	-0.05908	0.05851	-0.1422	-0.07953	-0.04213	-0.06773	0.145	0.1352
	1e-12	-0.0503	-0.1112	-0.2436	-0.1736	-0.16	-0.08458	-0.06019	-0.3156	-0.1257	-0.0995	-0.09716	0.3153	-0.0589		1e-12	-0.01144	0.04053	-0.2232	-0.0448	-0.1317	-0.1016	0.06776	-0.2472	-0.1164	-0.0995	-0.09716	0.1074	0.1168
	1e-13	-0.05662	-0.05824	-0.2167	-0.07547	-0.02156	-0.07762	-0.02227	-0.2275	-0.1749	-0.05828	0.04131	0.1256	-0.0668		1e-13	-0.0251	0.07209	-0.2103	-0.01951	-0.148	-0.09021	0.07287	-0.19	-0.1054	-0.05828	0.04131	0.1449	0.08726
	1e-14	-0.04868	-0.0547	-0.1471	-0.1047	-0.06614	-0.03262	0.06954	-0.2279	-0.05878	-0.06531	0.001117	0.09007	-0.04964		1e-14	-0.03483	-0.09008	-0.2357	-0.01608	-0.0577	-0.05882	-0.01295	-0.2121	-0.08127	-0.06531	0.001117	-0.02235	0.1068

## Sheet: EDFig. 2b
	BRET AUC FFA4 mGi Rab5 TUG-891																				BRET AUC FFA4 mGo Rab5 TUG-891
	[TUG-891], M	Flag-FFAR4							SNAP-FFAR4							FFAR4					[TUG-891], M	Flag-FFAR4							SNAP-FFAR4							FFAR4
	0.0001	1.067	0.5288	0.1815	1.862	2.566	1.919	2.096	1.43	1.126	0.3052	2.788	1.506	2.338	1.733	3.295	2.018	2.662	2.324		0.0001	2.188	1.909	1.231	2.376	2.366	3.048	2.45	2.982	2.662	2.662	3.352	2.612	3.288	3.145	3.478	2.599	3.72	3.366
	1e-05	1.227	1.04	1.125	1.328	1.097	1.392	1.592	1.53	1.121	1.284	1.942	0.9036	1.899	1.414	2.119	1.366	1.745	1.53		1e-05	2.386	2.111	1.975	2.394	1.611	2.592	2.197	3.034	2.547	2.547	3.225	2.679	3.034	2.964	2.32	2.239	3.207	2.301
	1e-06	0.5093	0.5246	0.5579	0.6267	0.2198	0.4712	0.4798	0.6567	0.4488	0.497	0.9206	-0.05377	0.7998	0.3853	0.8826	0.5247	0.6413	0.5984		1e-06	1.446	1.263	1.189	1.451	0.6359	1.252	1.081	1.679	1.484	1.484	1.621	1.409	1.676	1.45	1.381	1.099	1.795	1.179
	1e-07	-0.01903	0.1226	-0.02539	0.0005795	0.02489	-0.08405	-0.08637	-0.04037	-0.1307	-0.06335	0.1619	-0.5521	0.1287	-0.2093	0.2486	0.05217	0.0928	-0.09427		1e-07	0.4263	0.448	0.2794	0.2991	0.1013	0.2389	0.2339	0.255	0.3689	0.3689	0.5186	0.3008	0.3511	0.3089	0.4828	0.2454	0.3108	0.213
	1e-08	-0.06751	0.08102	-0.07023	-0.08579	-0.02027	-0.08936	-0.2037	-0.1326	-0.2264	-0.1667	0.01104	-0.5109	0.03135	-0.233	0.423	0.1299	-0.03252	0.1272		1e-08	0.1469	0.2107	0.00822	0.09262	0.07416	-0.02492	0.06495	-0.0147	-0.09114	-0.09114	0.123	0.04626	0.1067	0.1703	0.3629	0.02345	-0.01089	0.004629
	1e-09	-0.06757	0.0271	-0.0352	-0.07386	0.00758	0.003373	-0.07822	-0.1041	-0.1368	-0.04759	-0.04416	-0.3645	0.06277	-0.08495	0.1496	0.1472	0.08802	-0.003636		1e-09	0.1562	0.03679	0.03298	0.004801	0.09146	0.07738	0.03966	-0.05973	0.0953	0.0953	0.1253	0.006016	0.065	0.1163	0.1076	-0.0555	0.07669	0.1092
	1e-10	-0.1022	-0.07299	0.008018	-0.169	0.03194	-0.05815	-0.1315	-0.07118	-0.08675	-0.1018	0.2302	-0.3205	-0.08783	-0.03665	0.3225	0.1545	0.06851	0.00154		1e-10	0.01815	0.009216	0.02137	-0.08334	0.1545	-0.06984	-0.009648	-0.1583	0.02495	0.02495	0.3081	0.2799	-0.121	-0.06789	0.04916	0.2367	-0.07732	-0.08468
	1e-11	-0.07338	0.07177	-0.09526	-0.1192	-0.06429	0.002567	-0.09424	-0.1561	-0.07797	-0.1373	0.1307	-0.5126	-0.07486	-0.03424	0.249	-0.1381	0.04189	-0.1145		1e-11	0.05599	0.03735	-0.07548	-0.1076	0.1389	-0.005059	0.003769	-0.1349	-0.0481	-0.0481	0.3289	0.02747	-0.08438	0.09938	0.1637	0.1836	-0.06099	-0.04895
	1e-12	-0.09232	0.04999	-0.08497	0.08047	0.02784	-0.03416	-0.2481	-0.1399	-0.02919	-0.195	0.1237	-0.4943	-0.08306	-0.02115	0.26	-0.005859	0.07948	-0.05535		1e-12	0.02497	0.05386	-0.07281	-0.04358	0.04359	0.02259	-0.08649	-0.08568	-0.007559	-0.007559	0.2294	0.005383	-0.0513	0.1703	0.2031	0.1049	0.03274	0.138
	1e-13	-0.03037	0.0762	-0.02283	-0.03464	-0.1859	-0.06761	-0.1818	-0.1586	-0.04639	-0.1856	0.06673	-0.484	0.02903	-0.06569	0.006927	0.01933	-0.001952	-0.03322		1e-13	0.02118	0.03893	-0.08822	-0.05406	-0.06053	-0.04034	-0.1623	-0.04329	-0.005317	-0.005317	0.02819	-0.04381	0.0008672	-0.08167	0.06748	0.02363	-0.07446	0.06398
	1e-14	-0.02042	0.06516	-0.05279	-0.0393	-0.1054	0.02344	-0.2403	-0.1588	-0.05175	-0.1326	0.02878	-0.4588	0.007025	-0.1048	0.2455	-0.0211	0.04016	0.4084		1e-14	0.067	0.02459	-0.04838	-0.05008	-0.1111	-0.05539	-0.02751	-0.07532	-0.05946	-0.05946	0.05152	-0.07929	-0.02234	0.05743	0.147	-0.09747	-0.08023	0.06888

## Sheet: EDFig. 2c
	BRET AUC FFA4 mGi Rab1 TUG-891											BRET AUC FFA4 mGo Rab1 TUG-891
	[TUG-891], M	Flag-FFAR4			SNAP-FFAR4			FFAR4				[TUG-891], M	Flag-FFAR4			SNAP-FFAR4			FFAR4
	0.0001	2.401	1.999	1.492	2.087	1.553	0.9261	2.385	1.761	0.9322		0.0001	2.863	2.827	1.596	2.262	1.982	1.351	2.49	2.107	1.394
	1e-05	0.9225	0.7982	0.4322	0.8212	0.611	0.3831	1.013	0.5652	0.4507		1e-05	1.845	2.058	1.079	1.598	1.175	0.9569	1.6	1.187	1.096
	1e-06	0.1923	0.2432	0.0109	0.1984	0.1116	0.06046	0.3199	0.1201	0.1635		1e-06	0.8976	0.9129	0.353	0.7409	0.5739	0.2874	0.797	0.5931	0.4222
	1e-07	-0.04532	0.0415	-0.1028	0.0004084	-0.2964	-0.1593	0.09506	-0.2103	0.04811		1e-07	0.291	0.386	0.1091	0.1848	-0.03106	-0.1583	0.1413	0.04589	0.07764
	1e-08	-0.01315	0.01332	-0.08301	-0.09224	-0.09859	-0.06566	0.08434	-0.1994	-0.09219		1e-08	-0.04223	0.2999	0.1626	-0.009995	-0.1136	-0.2025	-0.08512	0.01171	0.01863
	1e-09	0.02041	0.05523	-0.02415	0.1057	-0.06297	-0.0008259	0.2109	0.131	0.1086		1e-09	0.01208	-0.04593	0.0496	0.07261	-0.1008	-0.0132	-0.02725	-0.007635	0.06029
	1e-10	-0.2396	0.1195	-0.0239	-0.08759	-0.159	-0.08815	0.05971	-0.05355	0.09146		1e-10	-0.1385	0.2857	0.1051	-0.2402	-0.09049	-0.1355	0.1234	-0.01097	0.0747
	1e-11	-0.1519	0.0643	-0.08056	-0.05016	-0.1497	-0.07225	0.004513	-0.2537	0.07672		1e-11	0.01183	0.3536	0.02466	-0.1417	-0.1604	-0.1616	0.02967	-0.02361	0.08322
	1e-12	-0.2693	-0.06745	-0.1799	-0.1613	-0.2689	-0.142	0.06155	-0.09336	-0.02418		1e-12	0.004173	0.3351	-0.08635	-0.1145	-0.1952	-0.06733	-0.09807	-0.09947	0.02741
	1e-13	-0.1472	-0.09939	-0.07559	-0.2116	-0.1946	-0.05577	0.02472	-0.1309	0.01206		1e-13	0.05686	0.1748	-0.02053	-0.129	-0.08591	-0.1714	0.01547	-0.0501	0.02527
	1e-14	-0.06869	0.1194	-0.00963	-0.08474	-0.1963	-0.02393	-0.04232	-0.2723	-0.09156		1e-14	-0.07245	0.1986	-0.0357	-0.02123	-0.03073	-0.1819	-0.02413	-0.03251	0.08438

## Sheet: EDFig. 2d
	BRET AUC FFA4YFP & mGiNluc TUG-891										BRET AUC FFA4Nluc & mGiYFP TUG-891
	[TUG-891], M	mGo				mGi					[TUG-891], M	mGo			mGi
	0.0001	5.466	4.726	8.109	6.144	3.193	2.458	4.914	4.913		0.0001	42.78	42.47	46.12	35.54	35.28	38.41
	1e-05	5.604	4.421	9.117	7.745	3.179	2.234	5.638	5.433		1e-05	41.17	42.4	45.41	36.51	36.58	36.84
	1e-06	2.874	1.418	4.796	3.471	1.214	0.4428	2.6	1.75		1e-06	29.45	31.76	31.19	26.37	24.44	25.42
	1e-07	0.5208	0.1658	0.9976	0.5857	0.1409	-0.01711	0.4914	0.08472		1e-07	8.46	9.567	8.536	6.66	5.969	5.822
	1e-08	0.07097	0.04474	0.1733	0.2008	-0.03971	-0.113	0.1925	0.002387		1e-08	1.339	1.208	1.543	0.8813	0.1745	0.8608
	1e-09	-0.1278	-0.04187	0.1404	0.02228	-0.08143	-0.006049	0.1458	0.004418		1e-09	0.7727	0.4609	0.9475	0.1078	0.008044	0.41
	1e-10	0.1219	0.03241	0.03495	0.02879	0.06095	-0.08939	0.1012	0.001343		1e-10	0.1761	0.1699	0.5276	0.003296	0.002335	0.009026
	1e-11	0.08901	0.1052	0.1571	0.02717	0.1235	-0.1197	0.01311	0		1e-11	0.1702	0.1703	0.2785	0.04357	0	0.01734
	1e-12	0.1392	0.0221	0.1474	0.02673	0.0321	-0.07972	0.1176	0.001174		1e-12	0.1522	0.2237	0.2629	0.04123	0.01735	0.007128
	1e-13	0.07778	0.0123	0.1661	0.1214	0.04413	-0.04815	0.081	0.00118		1e-13	0.1949	0.2047	0.1295	0.028	0.02085	0.0073
	1e-14	0.07349	0.02854	0.03604	0.002498	0.01654	-0.02913	0.07577	0.0007266		1e-14	0.132	0.02833	0.1554	0.03427	0.01164	0.01399

## Sheet: EDF. 2e
	cAMP Luminiscence normalized
	[TUG-891], M	FFAR4Nluc				FlagFFAR4				SNAPFFAR4				FFAR4YFP				FFAR4
	0.0001	46.4482	42.4605	55.0981	49.3929	62.5279	78.2565			68.9895	30.9759	36.3627		55.2339	50.2528	26.843	24.4593	65.7947	27.6551	32.4496
	1e-05	34.6133	35.454	39.4938	43.3205	61.5548	61.6346	59.3219	62.4048	54.1286	71.3718	63.7768	68.6021	33.5826	31.064	32.3239	33.7938	62.5715	63.5622	62.4517	64.0541
	1e-06	51.9879	50.6233	57.0956	59.7244	60.815	57.0913	66.4144	67.7364	60.5077	52.9018	55.3676	56.3603	50.1724	52.8654	50.1086	49.1409	60.6713	58.8713	65.2201	68.2403
	1e-07	80.5139	82.3633	86.332	87.9782	94.5224	85.1436	98.0434	94.1771	124.208	70.2904	84.7325	82.9144	85.1203	84.1637	83.5546	80.0732	95.4473	86.703	98.8955	95.6179
	1e-08	87.5295	87.1033	88.7332	85.7533	95.7996	96.8881	102.796	102.313	77.2098	75.2427	92.7537	84.9938	91.761	91.7438	89.354	81.0905	94.6651	98.7528	103.717	103.654
	1e-09	86.5625	95.8848	89.222	89.585	92.1901	93.6278	93.8902	91.4049	83.4325	76.9634	85.9889	90.5767	95.9403	99.4192	83.7144	83.5645	93.8064	94.8699	95.8596	94.5307
	1e-10	95.998	90.2713	100.175	98.3114	92.5904	97.9116	102.515	102.784	89.6305	81.988	95.3574	111.585	95.6836	105.009	83.281	97.7221	94.7277	99.7206	101.896	104.35
	1e-11	96.3557	92.6012	98.6311	96.744	96.9419	104.375	104.769	103.327	85.2361	95.2315	107.132	102.409	101.215	94.8988	96.4977	103.598	100.377	104.767	105.467	104.861
	1e-12	89.6766	92.9886	103.431	97.9223	97.6732	97.9746	100.847	106.259	87.6763	84.3713	104.626	103.838	99.0839	101.988	100.088	102.239	97.328	98.8695	102.637	108.397
