# Supplementary material for: Intracrine FFA4 signaling controls lipolysis at lipid droplets
Source: Nat Chem Biol. 2025 Aug 5;22(1):109–19. doi: 10.1038/s41589-025-01982-5 (PMC12727528; doi:10.1038/s41589-025-01982-5)
Supplement: Supplementary file 12 — Statistical source data. [file 41589_2025_1982_MOESM12_ESM.xlsx]

## Sheet: EDFig. 3d
	Basal BRET
	K-ras			Rab4			Rab5			Rab7			Rab9			Rab11a			Rab11b			Vsp29			Rab1a			Rab6			Rab8
	1.56553	1.48675	1.53837	0.403338	0.357974	0.401896	0.495509	0.457621	0.503083	1.50098	1.03931	1.44771	1.62809	1.01972	1.57136	1.38596	0.958232	1.35927	1.91431	1.30103	1.79449	0.343719	0.30559	0.348915	0.414728	0.363717	0.39385	0.401714	0.369544	0.409915	1.18436	0.799683	1.16191
	BRET Statistics
	K-ras vs. Rab4	****	<0.0001
	K-ras vs. Rab5	****	<0.0001
	K-ras vs. Rab7	ns	0.7657
	K-ras vs. Rab9	ns	0.9868
	K-ras vs. Rab11a	ns	0.3268
	K-ras vs. Rab11b	ns	0.9677
	K-ras vs. Vsp29	****	<0.0001
	K-ras vs. Rab1a	****	<0.0001
	K-ras vs. Rab6	****	<0.0001
	K-ras vs. Rab8	*	0.0225

## Sheet: EDFig. 3e
	BRET FFA4 and compartment TUG-891
	Time (minutes)	Vsp29 (Retromer)			MoA (Outer Mitochondria)			ABC (Inner Mitochondria)			K-ras (PM)			Rab1a (ER/G)			Rab4 (RE)			Rab5 (EE)			Rab6 (G/TG)			Rab7 (LE)			Rab8 (TG)			Rab9 (LE)			Rab11a (RE)			Rab11b (RE)
	-6	0.000350625	-0.0002965	0.00103513	0.00092725	-2.2e-05	0.00178475	0.000507375	0.00195813	0.000749125	-0.000919875	4.75e-06	-0.0007705	0.000714125	0.000611	0.00015575	-0.00017575	0.00045425	-0.000665	-6.7125e-05	0.000820875	0.00109587	0.000387875	0.00116862	0.000546	-0.00298913	0.00383337	0.00277438	0.00048025	0.00029075	-0.00106937	-0.00144725	0.00239988	0.002153	-0.00238	0.00181938	-0.0014935	0.00154575	3.075e-05	-0.0028675
	-4	-0.000422375	-0.0003345	-0.000132875	-1.725e-05	-0.0007505	0.00033375	8.2875e-05	-0.000303375	-0.000118875	-0.000747875	-0.00192075	-0.0031175	7.6125e-05	-0.000112	0.00063025	0.00032525	-0.00028825	4.2e-05	0.000407875	0.000186375	-0.000342125	0.000546375	-0.000283875	-0.0006705	0.000522375	-0.000315125	0.00120637	-0.00116825	-0.00169425	0.000319125	0.00133375	0.000876375	0.0006535	0.000402	0.000640875	0.0003055	-0.00251875	0.00064325	0.0045345
	-2	-3.75e-07	0.000622	-0.000159375	-0.00049675	0.000964	-0.00100325	-0.000691125	-0.000421875	-4.2375e-05	0.00324263	0.00097275	0.0008515	-0.000655375	0.000102	0.00054275	0.00038675	-0.00013175	0.0002595	-6.1625e-05	0.000266875	-0.000296125	-0.00114463	-0.000934875	-2.85e-05	0.00247037	-0.00272512	-0.00119763	0.00121225	0.00068525	0.00199113	0.00038775	-0.00299112	0.000653	0.000741	-0.000910625	0.0019065	4.625e-05	0.00059325	-0.001201
	0	7.2125e-05	9e-06	-0.000742875	-0.00041325	-0.0001915	-0.00111525	0.000100875	-0.00123287	-0.000587875	-0.00157488	0.00094325	0.0030365	-0.000134875	-0.000601	-0.00132875	-0.00053625	-3.425e-05	0.0003635	-0.000279125	-0.00127413	-0.000457625	0.000210375	5.0125e-05	0.000153	-3.625e-06	-0.000793125	-0.00278312	-0.00052425	0.00071825	-0.00124088	-0.00027425	-0.000285125	-0.0034595	0.001237	-0.00154963	-0.0007185	0.00092675	-0.00126725	-0.000466
	2	0.000309625	-0.000795	0.000757125	-0.00105325	0.0012425	-0.00266975	-0.000582125	-0.00288238	0.00146963	-0.0280984	-0.00707225	-0.005113	3.4125e-05	0.00104	-1.825e-05	0.00123425	0.00188775	0.001131	-0.00228813	-0.00137212	-0.00116662	0.00239687	-0.000276375	0.0025425	-0.00512563	-0.00467112	-0.00535713	-0.00370075	-0.00019975	-0.00357988	-0.00315725	-0.00387162	-0.007313	-0.026419	-0.0169791	-0.024772	-0.0305663	-0.0249137	-0.0251145
	4	-0.000346875	-0.000207	0.000804125	-0.00059675	0.0017605	-0.00094875	-0.000317125	-0.00239887	0.00111912	-0.0184154	-0.00899025	-0.011836	0.00194912	0.001683	0.00275975	0.00303325	0.00372275	0.005162	0.00505987	0.00678987	0.00715637	0.00342988	0.000693125	0.0043135	0.00373938	-0.00730112	-0.00764663	0.00174275	-0.00231575	-0.000586375	0.00031725	-0.00198112	-0.006949	-0.0324125	-0.0245066	-0.0308315	-0.0265333	-0.0295058	-0.032583
	6	-0.000262375	-3.8e-05	0.000604125	0.00094075	0.0021695	-0.00068825	-0.000168625	-0.00257938	0.000748125	-0.0293554	-0.0218272	-0.0350115	0.00285913	0.003737	0.00436375	0.00625725	0.00599325	0.008254	0.00764638	0.0120024	0.0142374	0.00370037	0.00276412	0.0063905	0.0136934	0.000385875	-0.00156563	0.00104075	-0.00235325	0.00136613	0.00144775	-0.00517112	0.0006775	-0.0405755	-0.0248896	-0.033665	-0.0330043	-0.0274828	-0.032056
	8	-0.000318375	0.000257	0.00102363	0.00132725	0.00369	0.00103325	0.000801875	-0.00180137	0.00192863	-0.0428514	-0.0363037	-0.047552	0.00504913	0.0036155	0.00578225	0.00583325	0.00704875	0.011122	0.0118089	0.0153914	0.0194289	0.00413438	0.00281512	0.007094	0.0156154	-0.00129213	0.00234287	-0.00038475	-0.00312275	0.00276012	0.00657325	0.000308375	-0.0003165	-0.041224	-0.0317601	-0.043019	-0.0346453	-0.0307878	-0.0358965
	10	-3.3875e-05	-0.000151	0.000518625	0.00179125	0.004591	0.00137075	0.000913375	-0.00388637	0.00211912	-0.0536899	-0.0453703	-0.0628435	0.00605762	0.0049435	0.00701525	0.00893025	0.00893475	0.0127785	0.0147314	0.0166599	0.0233229	0.00475238	0.00283813	0.0076705	0.0163454	0.00457588	0.00620087	0.00228175	0.00082425	0.00197713	0.00928925	0.000656375	0.0071545	-0.044034	-0.0353896	-0.0428455	-0.0383157	-0.0336912	-0.039241
	12	-0.000294875	0.0004385	0.000969625	0.00221475	0.003784	0.00245575	0.000273375	-0.00278037	0.00231762	-0.0589889	-0.0541763	-0.0712935	0.00712562	0.0058935	0.00914375	0.00940425	0.00982175	0.016743	0.0159569	0.0188029	0.0253259	0.00652837	0.00290162	0.0088665	0.0251764	0.00815888	0.00942537	0.00015175	-0.00328025	0.000535625	0.00953475	0.00603938	0.0081	-0.0478035	-0.0344351	-0.0493345	-0.0385308	-0.0341437	-0.03853
	14	0.000391625	-0.000844	0.000257125	0.00314025	0.0041405	0.00141725	0.00259337	-0.00393338	0.00282013	-0.0646429	-0.0612537	-0.0796985	0.00677012	0.007135	0.0103442	0.0120372	0.0104437	0.0184345	0.0173969	0.0208214	0.0278774	0.00673487	0.00264612	0.009715	0.0266794	0.0105349	0.0180439	0.00013775	0.00104575	0.00253613	0.0144048	0.00523838	0.015799	-0.0444275	-0.0343391	-0.047853	-0.0392052	-0.0361073	-0.038178
	16	-0.000614375	0.0007645	0.000873125	0.00237025	0.004243	0.00347375	0.00219137	-0.00356638	0.00300462	-0.0675754	-0.0645637	-0.082919	0.00835413	0.008028	0.0105088	0.0120888	0.0123742	0.020233	0.0182029	0.0222074	0.0295749	0.00725137	0.00248162	0.0100145	0.0275179	0.0101139	0.0173049	-0.00099225	-0.00010525	0.00202113	0.0133583	0.00638238	0.014815	-0.042791	-0.0354536	-0.050743	-0.0364728	-0.0342773	-0.0344295
	18	-0.000758875	0.000453	0.00164912	0.00206775	0.0048335	0.00410525	0.00232537	-0.00303338	0.00301713	-0.0733219	-0.0710712	-0.088118	0.00887913	0.0084115	0.0138397	0.0137368	0.0134097	0.0208715	0.0188949	0.0228764	0.0311379	0.00621638	0.00444512	0.0107215	0.0312894	0.0108904	0.0196784	0.00183275	-0.00044925	0.00219662	0.0187578	0.00819588	0.0180655	-0.0433225	-0.0351416	-0.047136	-0.0359742	-0.0348168	-0.032633
	20	-0.000168375	0.000444	0.000759625	0.00146475	0.004877	0.00331275	0.00124237	-0.00532888	0.00240362	-0.0750264	-0.0806953	-0.097379	0.00889163	0.007477	0.0135443	0.0129193	0.0132692	0.023544	0.0202984	0.0246289	0.0307979	0.00716037	0.00316462	0.011538	0.0332544	0.0144384	0.0227849	-0.00050325	0.00157275	0.00391562	0.0229853	0.00698438	0.0226485	-0.042814	-0.0332041	-0.048575	-0.0344003	-0.0324043	-0.0321075
	22	-0.000874875	0.000131	0.00210612	0.00416525	0.0056055	0.00447075	0.00158487	-0.00340138	0.00190062	-0.0755754	-0.0781592	-0.098212	0.00989312	0.0086185	0.0142557	0.0145468	0.0147863	0.025372	0.0210044	0.0228354	0.0320364	0.00773087	0.00438212	0.010984	0.0338214	0.0173374	0.0282129	-0.00031725	0.00150225	0.00807812	0.0257168	0.00707888	0.0282585	-0.0401875	-0.0320321	-0.050117	-0.0364203	-0.0344133	-0.0281565
	24	-0.000262375	-0.0006195	0.00160663	0.00323775	0.0046935	0.00464525	0.00176887	-0.00546488	0.00273613	-0.0736399	-0.0808122	-0.103214	0.00959662	0.0096295	0.0147247	0.0144522	0.0144817	0.025369	0.0211054	0.0226894	0.0333384	0.00730988	0.00434012	0.012365	0.0401164	0.0182844	0.0267094	-0.00109325	0.00083325	0.00710113	0.0234663	0.00934388	0.027242	-0.0377165	-0.0298076	-0.0424745	-0.0329183	-0.0340413	-0.037649
	26	0.000149625	-0.0010325	0.00126562	0.00275525	0.004207	0.00444225	0.000191875	-0.00476888	0.00453013	-0.0816134	-0.0806303	-0.102378	0.00973912	0.0102125	0.0151453	0.0160957	0.0153627	0.026747	0.0220409	0.0253014	0.0325509	0.00848337	0.00469412	0.0112135	0.0380954	0.0186369	0.0357784	0.00100175	0.00128825	0.00225562	0.0300058	0.0149964	0.0332725	-0.040658	-0.0282231	-0.0451765	-0.0299208	-0.0337968	-0.0285975
	28	-0.000514875	-0.001183	0.00122012	0.00244725	0.0048945	0.00346625	0.00186587	-0.00362488	0.00238063	-0.0832794	-0.0854207	-0.103284	0.0128871	0.010883	0.0172027	0.0157188	0.0139618	0.02496	0.0213069	0.0238359	0.0367969	0.00798487	0.00629712	0.0129405	0.0423984	0.0188504	0.0323274	0.00421125	0.00371525	0.00474113	0.0288658	0.0135294	0.031711	-0.0387465	-0.0276881	-0.0434385	-0.0303463	-0.0321243	-0.031784
	30	0.000365125	-3.1e-05	0.00139012	0.00343575	0.005414	0.00567575	0.00122287	-0.00371688	0.00211613	-0.0815679	-0.0862533	-0.106702	0.0122606	0.011197	0.0169228	0.0157767	0.0152493	0.0270385	0.0213639	0.0241154	0.0348979	0.00881087	0.00450362	0.0118355	0.0455724	0.0237929	0.0307654	0.00474175	-0.00088825	0.00909812	0.0311698	0.0155989	0.0360955	-0.034857	-0.0274806	-0.0374115	-0.0296842	-0.0261347	-0.023564
	32	-0.000776875	0.0006755	0.00229013	0.00189375	0.0058385	0.00363775	0.000694875	-0.00568638	0.00154062	-0.0814974	-0.0864062	-0.109112	0.0110256	0.010426	0.0175868	0.0161698	0.0154872	0.0261015	0.0221319	0.0252349	0.0352559	0.00671138	0.00547862	0.014059	0.0418804	0.0218469	0.0381069	0.00213625	0.00054075	0.00337413	0.0302678	0.0142209	0.0410275	-0.0403215	-0.0295801	-0.0393445	-0.0285523	-0.0264293	-0.0222245
	34	0.000674625	0.0004455	0.00122812	0.00341375	0.005121	0.00396125	0.000980875	-0.00433038	0.00380813	-0.0838744	-0.0891347	-0.109324	0.0122371	0.011559	0.0177712	0.0166003	0.0151042	0.030475	0.0237249	0.0241119	0.0367894	0.00716287	0.00469162	0.013116	0.0468984	0.0227474	0.0362359	0.00405675	0.00190025	0.00585312	0.0331573	0.0172119	0.043342	-0.0278955	-0.0254476	-0.041994	-0.0240357	-0.0296302	-0.022416
	36	-0.000501375	-0.0006265	0.000274625	0.00381325	0.0052775	0.00504175	0.00120887	-0.00445388	0.00294662	-0.0810299	-0.0916673	-0.112199	0.0115971	0.0115935	0.0186082	0.0155818	0.0158177	0.028164	0.0244469	0.0263109	0.0359554	0.00808287	0.00573662	0.014505	0.0496689	0.0276184	0.0413064	0.00571175	0.00222225	0.00752412	0.0342268	0.0208084	0.0379375	-0.0325105	-0.0269926	-0.0365275	-0.0233928	-0.0227007	-0.0161285
	38	0.000453125	0.000218	0.00136462	0.00413275	0.006106	0.00342825	0.00128637	-0.00532888	0.00362363	-0.0850989	-0.0919517	-0.106631	0.0139686	0.0109735	0.0183013	0.0182927	0.0161218	0.028401	0.0243199	0.0260234	0.0379359	0.0112499	0.00696013	0.0146495	0.0498069	0.0304834	0.0404839	0.00728625	0.00125325	0.00746812	0.0360418	0.0188554	0.041513	-0.0318885	-0.0257531	-0.033738	-0.0159533	-0.0231612	-0.0186455
	40	-0.000836375	0.000669	0.00179163	0.00397975	0.0054255	0.00504375	0.00290437	-0.00557488	0.00405513	-0.0851149	-0.0897093	-0.114049	0.0129346	0.0127895	0.0189013	0.0179302	0.0168867	0.027616	0.0236749	0.0273304	0.0371844	0.00858488	0.00516812	0.0152145	0.0498464	0.0336914	0.0454804	0.00055275	0.00449825	0.00845162	0.0393643	0.0208974	0.0429195	-0.0244235	-0.0251226	-0.0369605	-0.0144448	-0.0248067	-0.011718
	42	-0.000614875	0.0005675	0.00156612	0.00471925	0.0043665	0.00507075	-0.000122625	-0.00497537	0.00454363	-0.0827829	-0.0925657	-0.112263	0.0130196	0.0128735	0.0210658	0.0163788	0.0166043	0.028696	0.0241299	0.0263069	0.0375194	0.00892038	0.00670162	0.01282	0.0538169	0.0290834	0.0414564	0.00427125	0.00161625	0.00387012	0.0381478	0.0215639	0.045174	-0.026134	-0.0214471	-0.03824	-0.0198038	-0.0207422	-0.0096495
	44	0.00121463	-0.0006815	0.00166663	0.00301375	0.0069045	0.00368725	0.00255937	-0.00520038	0.00276462	-0.0818314	-0.0945273	-0.11436	0.0138426	0.013857	0.0211798	0.0181658	0.0164362	0.0293885	0.0245219	0.0281724	0.0374859	0.00950187	0.00557012	0.016686	0.0575459	0.0320679	0.0467324	0.00699175	0.00440875	0.00611162	0.0336963	0.0217629	0.049811	-0.027557	-0.0221911	-0.032686	-0.0118163	-0.0214803	-0.0069515
	46	-0.000693375	-0.000289	0.00250762	0.00556475	0.005438	0.00493775	0.00276537	-0.00416687	0.00539662	-0.0884559	-0.0882562	-0.110595	0.0149911	0.012114	0.0219018	0.0172883	0.0169812	0.026648	0.0253529	0.0293514	0.0373424	0.00859038	0.00801362	0.0141435	0.0548059	0.0328199	0.0515704	0.00703825	0.00472925	0.0129316	0.0418758	0.0233519	0.046101	-0.0237355	-0.0236361	-0.0365395	-0.0105268	-0.0170163	-0.002504
	48	-0.000551875	-0.0006505	0.00162912	0.00310175	0.0067125	0.00669875	0.000937375	-0.00546287	0.00500813	-0.0840049	-0.0888032	-0.116957	0.0136646	0.0140345	0.0222303	0.0159672	0.0177498	0.029878	0.0254689	0.0284039	0.0389254	0.0114054	0.00663512	0.0166875	0.0592289	0.0358894	0.0435754	0.0107708	0.00560125	0.00973512	0.0417483	0.0250219	0.047275	-0.0268485	-0.0178696	-0.028339	-0.00494675	-0.0149597	0.0018125
	50	-0.000326375	0.000546	0.00380462	0.00484825	0.005022	0.00620025	0.00177237	-0.00533637	0.000632125	-0.0826449	-0.0945638	-0.113843	0.0146576	0.013037	0.0212957	0.0178593	0.0180053	0.029185	0.0252189	0.0290889	0.0379529	0.00935787	0.00768063	0.0156235	0.0657659	0.0356489	0.0470109	0.00921775	0.00458725	0.0148471	0.0427913	0.0272349	0.0463635	-0.01991	-0.0151616	-0.0264825	-0.0121668	-0.0151258	0.0009505
	52	-0.000597375	-0.001747	-0.000115875	0.00624275	0.0060035	0.00555475	0.00179937	-0.00602637	0.00401563	-0.0840674	-0.0939962	-0.116819	0.0139561	0.012684	0.0204627	0.0181133	0.0179137	0.028352	0.0250559	0.0283494	0.0392364	0.0117829	0.00740862	0.014029	0.0585539	0.0383139	0.0508349	0.0104228	0.00478625	0.0113016	0.0405868	0.0243014	0.0464125	-0.023842	-0.0193776	-0.027075	-0.00399925	-0.0146148	0.001366
	BRET FFA4 and compartment CpdA
	Time (minutes)	Vsp29 (Retromer)			MoA (Outer Mitochondria)			ABC (Inner Mitochondria)			K-ras (PM)			Rab1a (ER/G)			Rab4 (RE)			Rab5 (EE)			Rab6 (G/TG)			Rab7 (LE)			Rab8 (TG)			Rab9 (LE)			Rab11a (RE)			Rab11b (RE)
	-6	0.000728375	0.000404875	0.00120788	0.000742375	-0.000363625	0.0008365	0.000597125	0.000232875	0.000647625	0.00216375	0.00153513	-0.00235838	0.000594875	0.0005145	0.00048425	-0.00045875	-6.075e-05	-0.000440625	0.000112125	-0.000126	0.000825	0.000132375	0.000144	0.000579375	-0.0004325	0.00213737	0.0047145	0.000336375	0.0004	-0.000918125	0.000848125	0.00154725	0.00154238	0.00044375	0.001608	0.000200625	-0.000353875	0.000841625	-0.00104275
	-4	-0.000307125	0.000147375	-0.000287125	0.000148375	-0.000546125	0.000115	0.000379125	-0.000449625	0.000385625	-0.00080425	-0.000683375	-0.00266088	0.000408875	0.0005355	0.00012475	0.00026975	-7.925e-05	-0.000367625	0.000965125	-7.2e-05	-0.000237	0.000210375	-0.0005815	-0.000560625	0.0001175	0.000869375	0.000858	-0.000575125	-0.0016625	0.00165887	-0.000874875	0.00272625	0.00330087	-0.00098675	0.0013675	-0.00176588	-0.000130375	0.000328125	0.00044125
	-2	-0.000349125	-0.000309125	-0.000500125	3.1875e-05	-9.1125e-05	-5.45e-05	-0.000704875	2.6375e-05	-9.875e-06	0.00089775	-0.000410375	0.00510763	-0.000774125	-0.0001545	-0.00010275	5.825e-05	-0.00038675	0.000422375	-0.000211875	0.0005895	-0.000518	-0.000831625	-0.0004125	-6.8125e-05	0.002163	-0.00112162	-0.0021215	0.00117788	-0.0003435	0.000447375	-0.00277437	-0.00279875	-0.00136013	0.00055925	-0.001669	0.00194463	0.000667625	0.000128625	0.00219825
	0	-7.2125e-05	-0.000243125	-0.000420625	-0.000922625	0.00100088	-0.000897	-0.000271375	0.000190375	-0.00102338	-0.00225725	-0.000441375	-8.8375e-05	-0.000229625	-0.0008955	-0.00050625	0.00013075	0.00052675	0.000385875	-0.000865375	-0.0003915	-7e-05	0.000488875	0.00085	4.9375e-05	-0.001848	-0.00188512	-0.003451	-0.000939125	0.001606	-0.00118812	0.00280113	-0.00147475	-0.00348312	-1.625e-05	-0.0013065	-0.000379375	-0.000183375	-0.00129837	-0.00159675
	2	3.7875e-05	0.000285875	-0.000308125	-0.00244712	0.00205487	-0.0002485	-0.000852375	-0.000250625	0.00138163	-0.0431848	-0.0261874	-0.0307999	-0.000980625	0.000916	2.525e-05	0.00076825	0.00143775	-0.000350125	-0.00394638	-0.0037875	-0.0030915	0.00107287	-0.0012055	0.000228875	4.85e-05	-0.00640912	-0.0054285	-0.00374763	-0.0004575	-0.00196863	-0.00297087	-0.00643275	-0.00440963	-0.0176092	-0.0124455	-0.0189704	-0.0237709	-0.0208099	-0.0222447
	4	-0.000597125	0.000659875	0.000895375	-0.00171212	0.00128637	-0.0004085	-0.00100687	0.000509875	0.00143162	-0.0494883	-0.0294709	-0.0303914	-0.000154125	0.0012895	0.00017175	-2.125e-05	0.00130775	0.00115387	-0.000422375	0.000399	0.002134	0.000322875	0.0005575	0.000591875	-0.00181	-0.0109006	-0.008841	0.000839375	-0.000182	-0.000845625	-0.00559537	-0.00753175	-0.00557113	-0.0253923	-0.0187545	-0.0267654	-0.0353214	-0.0308764	-0.0339783
	6	0.000436375	0.000699375	0.000563875	-0.00186063	0.000768875	-0.0006755	-0.000918375	-0.000438625	0.00164463	-0.0580787	-0.0398334	-0.0471234	0.00127338	0.0021415	0.00074125	0.00248775	0.00343025	0.00425537	0.00325212	0.0079685	0.008278	0.000806375	0.000191	0.000685375	0.0059255	-0.00579363	-0.005047	-0.00156812	0.00031	0.000933875	-0.00481287	-0.00729525	-0.000539625	-0.0279432	-0.023034	-0.0244959	-0.0389049	-0.0306674	-0.0390353
	8	-0.000359625	0.000383375	0.00139638	-0.00129462	0.000606375	-5e-06	-0.000265875	0.000736875	0.00109863	-0.0686763	-0.0527734	-0.0624289	0.00250738	0.0021315	0.00283975	0.00295125	0.00619675	0.00662137	0.00814862	0.011917	0.0130615	0.000553875	0.000196	0.000629375	0.0077055	-0.00492562	-0.003659	-0.00288813	-0.0011805	-0.00182312	0.00262513	-0.00318875	-0.00538612	-0.0277102	-0.0251355	-0.0303184	-0.0422979	-0.0377289	-0.0417392
	10	3.0375e-05	-0.000659625	0.000945875	-0.00291112	0.00124538	9.45e-05	-0.00126587	0.000260375	0.00182012	-0.0784468	-0.0671024	-0.0774829	0.00344737	0.003799	0.00311225	0.00666325	0.00716575	0.00790338	0.0104631	0.012822	0.017341	0.000795375	0.0017275	0.00106437	0.0119925	6.0875e-05	0.000681	-0.00221463	0.0010545	-0.000579625	0.00190063	-0.00325375	0.00135637	-0.0280187	-0.025256	-0.0282064	-0.0453449	-0.0365519	-0.0465158
	12	-0.000940625	0.00164788	1.6375e-05	-0.00319312	0.000744875	0.000283	-0.000333375	-0.000431625	0.00167562	-0.0886928	-0.0754784	-0.0874949	0.00462387	0.0035135	0.00392825	0.00621875	0.00831275	0.0110669	0.0120501	0.015401	0.017651	0.00156287	0.0017275	0.00132488	0.0149905	0.000548375	0.006914	-0.00295863	-0.0030455	-0.00312513	0.00531563	0.00036925	0.000503375	-0.0300117	-0.02405	-0.0348009	-0.0487069	-0.0391409	-0.0485358
	14	-0.000188625	0.000107375	0.000744875	-0.00212762	0.000705375	-4.25e-05	-0.000579875	-0.000651625	0.00167263	-0.0960618	-0.0825664	-0.0992109	0.00352988	0.005379	0.00541625	0.00892275	0.00987475	0.0126464	0.0134811	0.015762	0.0194685	0.00280487	0.0019315	0.00143638	0.01723	0.00572938	0.012315	3.875e-06	0.0011145	-0.00100913	0.00804363	-0.00027075	0.00453737	-0.0252407	-0.0244845	-0.0330224	-0.0458189	-0.0429359	-0.0495493
	16	-0.000925625	0.00128738	0.000945375	-0.00215913	0.00123938	0.0002735	-0.000537875	0.000979875	0.00200162	-0.0998633	-0.0880339	-0.104542	0.00459287	0.0061005	0.00490325	0.00904275	0.0115078	0.0146284	0.0141686	0.0188445	0.021291	0.00270587	0.00168	0.00125838	0.0210935	0.00393138	0.0129125	0.000453875	0.0004105	-0.000515625	0.00742463	0.00156025	0.00784087	-0.0234812	-0.02527	-0.0316399	-0.0439819	-0.0387639	-0.0441947
	18	-0.000482625	0.00152337	0.000408875	-0.00334013	0.00166787	0.000707	-0.000402875	0.000352375	0.00161062	-0.108113	-0.0904539	-0.113153	0.00548938	0.006472	0.00665725	0.0103637	0.0124943	0.0147929	0.0144776	0.0183815	0.022422	0.00237837	0.00252	0.00278688	0.0231485	0.00453488	0.011405	0.000115375	-0.000937	-0.00540612	0.0151371	0.00182575	0.00480388	-0.0259773	-0.025497	-0.0336859	-0.0459824	-0.0382644	-0.0407928
	20	-0.000342625	0.000661875	0.000352375	-0.00350862	0.00187887	-0.000417	-0.00128438	-0.000301125	0.00101563	-0.108781	-0.0988809	-0.117344	0.00507088	0.005206	0.00633175	0.0102348	0.0115358	0.0157804	0.0153296	0.0179245	0.0225725	0.00266887	0.0015785	0.00450738	0.022632	0.0109049	0.0173115	-0.000835125	-0.000102	0.000786875	0.0141081	0.00395475	0.0113004	-0.0249132	-0.0270735	-0.0331074	-0.0401094	-0.0376654	-0.0413923
	22	-0.000937625	0.00130438	0.000679375	-0.00307613	0.000104375	0.0003625	-0.000101375	0.000734875	0.000828625	-0.110928	-0.0999374	-0.123522	0.00599337	0.0069555	0.00768975	0.0115303	0.0125682	0.0169904	0.0147701	0.018792	0.0241005	0.00369037	0.001303	0.00236138	0.025476	0.0104154	0.0191625	-0.00396563	-0.002145	-0.00127413	0.0159036	0.00284325	0.0162999	-0.0221598	-0.022412	-0.0353729	-0.0477079	-0.0389369	-0.0401933
	24	-0.00100912	-0.000281625	0.00123938	-0.00223512	0.000388875	0.0020805	2.8125e-05	-0.000832125	0.000931625	-0.10912	-0.102688	-0.123744	0.00607188	0.008149	0.00796125	0.0105992	0.0131647	0.0171454	0.0154846	0.0195555	0.023252	0.00283888	0.002294	0.00293588	0.0264265	0.0118829	0.0202915	-0.00321363	-0.0024105	0.000744375	0.0139816	0.00580275	0.0140429	-0.0220223	-0.024045	-0.0321089	-0.0413279	-0.0387234	-0.0431633
	26	-0.000213125	-1.7125e-05	0.00115237	-0.00285512	-0.000383625	7.85e-05	-0.00250737	3.2375e-05	0.00235062	-0.116752	-0.105416	-0.128897	0.00619688	0.0076975	0.00869475	0.0118633	0.0133282	0.0179414	0.0171226	0.0183275	0.0226025	0.00311388	0.003192	0.00232888	0.026021	0.0157254	0.0246375	0.00241438	0.000918	-0.00440663	0.0183521	0.00906825	0.0175374	-0.0233282	-0.0218315	-0.0336029	-0.0391849	-0.0357624	-0.0368072
	28	-0.000731625	0.000586375	0.00226787	-0.00289112	0.00140488	0.0010585	-0.000420875	-0.000355625	0.000523125	-0.120522	-0.105665	-0.131799	0.00775138	0.007325	0.00813325	0.0118563	0.0129003	0.0177289	0.0157661	0.017663	0.023958	0.00370738	0.002033	0.00341038	0.028588	0.0106154	0.021666	0.00207188	0.002951	-0.00260162	0.0176731	0.0118153	0.0192184	-0.0228477	-0.0213635	-0.0307684	-0.0393469	-0.0367264	-0.0400038
	30	-0.00114412	0.00143188	0.000932375	-0.00294162	0.000800375	0.000757	-0.00194838	0.000535375	0.00174163	-0.119101	-0.106995	-0.135537	0.00666438	0.0066875	0.00944025	0.0111202	0.0135403	0.0184134	0.0156991	0.0194915	0.023388	0.00495888	0.001995	0.00265838	0.028902	0.0138774	0.01782	-0.000130625	0.0018755	0.00335187	0.0202631	0.0100438	0.0199394	-0.0187477	-0.0213505	-0.0269339	-0.0379779	-0.0328374	-0.0342828
	32	-0.000409625	0.000377875	0.000388375	-0.00258762	0.000423875	0.0008595	-0.00148038	0.00111287	0.000562125	-0.120479	-0.110994	-0.13418	0.00767037	0.0076525	0.00928425	0.0120323	0.0146562	0.0183699	0.0155841	0.017796	0.024252	0.00361037	0.0033645	0.00378087	0.030325	0.0166684	0.0251245	-0.00217762	-0.0011695	-0.00161613	0.0207516	0.00915025	0.0238289	-0.0241227	-0.0219965	-0.0300934	-0.0386214	-0.0332054	-0.0357368
	34	0.000909875	0.000190875	0.000736875	-0.00345562	0.000240375	0.0021595	-0.00126737	0.000433375	0.00142163	-0.127898	-0.111492	-0.141148	0.00733988	0.008754	0.00885525	0.0115152	0.0136197	0.0200169	0.0171946	0.0175735	0.0243695	0.00381138	0.0031485	0.00246688	0.0330625	0.0170044	0.028734	0.00495738	0.0016435	0.00198537	0.0236006	0.0118543	0.0241109	-0.0217598	-0.020627	-0.0311124	-0.0371459	-0.0368024	-0.0338248
	36	-0.000188125	0.000153375	0.000287375	-0.00194212	0.00106787	0.0006305	-0.00204438	7.375e-06	0.000960125	-0.122492	-0.114234	-0.141328	0.00589438	0.0088595	0.00908425	0.0110848	0.0146882	0.0169834	0.0160006	0.0175265	0.0231615	0.00328687	0.0035015	0.00421938	0.036975	0.0162649	0.029535	0.00244037	0.000758	0.00368387	0.0200786	0.0174583	0.0234829	-0.0193248	-0.021811	-0.0264184	-0.0342709	-0.0316434	-0.0315202
	38	9.7375e-05	0.00161088	0.00153688	-0.00276412	0.00113988	-0.000499	-0.00116437	0.000454875	0.00225162	-0.125075	-0.11355	-0.140489	0.00868387	0.0062195	0.0100672	0.0129182	0.0131208	0.0192759	0.0160051	0.0199255	0.025004	0.00562438	0.0024395	0.00370388	0.0356105	0.0211529	0.024719	0.00182588	0.0024795	-0.000112625	0.0241186	0.0147133	0.0196044	-0.0217567	-0.021194	-0.0269104	-0.0300464	-0.0301479	-0.0372733
	40	-0.000879625	0.00113288	0.00214288	-0.00221812	-0.000541625	0.000414	-0.000965375	0.000451375	0.00174513	-0.127326	-0.113691	-0.143003	0.00909188	0.0095005	0.00959975	0.0132427	0.0150788	0.0185559	0.0148251	0.0187115	0.0239045	0.00453738	0.0020915	0.00517088	0.03343	0.0233134	0.0310475	-0.00326563	0.0047955	0.000436875	0.0276716	0.0150298	0.0224984	-0.0165887	-0.0190255	-0.0294059	-0.0281369	-0.0302899	-0.0380723
	42	-0.00101112	0.000151375	0.00179737	-0.00144212	-0.000235125	0.0014745	-0.00285788	0.000151375	0.00300412	-0.125098	-0.117073	-0.142736	0.00770987	0.0086015	0.00935875	0.0121983	0.0151953	0.0171064	0.0166651	0.020182	0.02343	0.00576888	0.0044455	0.00397888	0.033093	0.0204424	0.0302355	-0.000959625	0.0012515	0.00240238	0.0242466	0.0159903	0.0229089	-0.0169732	-0.019042	-0.0326374	-0.0335979	-0.0284769	-0.0333072
	44	-0.000258625	0.00131488	0.000896375	-0.00310763	0.00187287	0.001635	-0.000533375	-0.000314625	0.00142962	-0.124093	-0.120284	-0.146497	0.00896838	0.0096985	0.0128787	0.0115858	0.0150387	0.0180909	0.0166401	0.0186075	0.023828	0.00446437	0.0019145	0.00443987	0.039774	0.0217119	0.0326335	0.000324375	0.004209	0.000344875	0.0194881	0.0136752	0.0306489	-0.0163662	-0.02227	-0.0280269	-0.0297049	-0.0308669	-0.0266688
	46	-0.000703125	-0.000475125	0.000757875	-0.00264713	0.00136238	0.000517	0.000210125	0.000293375	0.00372312	-0.13133	-0.113433	-0.139771	0.00865537	0.00988	0.0118342	0.0112888	0.0129963	0.0186299	0.0159451	0.019847	0.024118	0.00621337	0.002543	0.00435287	0.0390765	0.0238834	0.033957	0.00394037	0.0025815	0.00561537	0.0324796	0.0147933	0.0279364	-0.0190538	-0.019959	-0.0304644	-0.0303044	-0.0252974	-0.0275833
	48	-0.00109712	0.000814375	0.00157287	-0.00375712	0.000807375	0.001607	-0.000191875	0.000664875	0.00131313	-0.131369	-0.112299	-0.148093	0.00933388	0.008313	0.0135377	0.0107483	0.0136713	0.0184724	0.0163656	0.0168305	0.0242105	0.00626337	0.004634	0.00515388	0.0410345	0.0244689	0.028779	0.00169688	0.004966	0.00102037	0.0265696	0.0190173	0.0281574	-0.0180767	-0.016048	-0.0330954	-0.0279874	-0.0263584	-0.0212513
	50	0.000160875	0.000898875	0.00193738	-0.00263212	0.000450375	0.000516	-0.00106637	-0.000851125	0.00108762	-0.125839	-0.11948	-0.148177	0.00824788	0.0081	0.0114442	0.0126503	0.0151623	0.0193859	0.0174476	0.0197545	0.022754	0.00533138	0.004427	0.00600688	0.040699	0.0245309	0.034981	0.00252788	0.001001	-0.000589625	0.0221521	0.0154413	0.0303889	-0.0158573	-0.0179675	-0.0288194	-0.0306764	-0.0250354	-0.0201183
	52	-0.000267125	-0.00117012	0.00243688	-0.000605625	0.000990375	0.001948	-0.000797375	-0.000815125	0.00101113	-0.130267	-0.11373	-0.150765	0.00855788	0.007309	0.0111827	0.0118497	0.0144448	0.0146254	0.0164631	0.0186335	0.0234865	0.00676388	0.002979	0.00477637	0.0430985	0.0257149	0.033631	0.00478588	0.0022335	0.00320187	0.0294606	0.0174142	0.0326529	-0.0151898	-0.016677	-0.0231554	-0.0218229	-0.0215274	-0.0188992
	BRET FFA4 and compartment a-linolenic acid
	Time (minutes)	Vsp29 (Retromer)			MoA (Outer Mitochondria)			ABC (Inner Mitochondria)			K-ras (PM)			Rab1a (ER/G)			Rab4 (RE)			Rab5 (EE)			Rab6 (G/TG)			Rab7 (LE)			Rab8 (TG)			Rab9 (LE)			Rab11a (RE)			Rab11b (RE)
	-6	1.6125e-05	0.000617125	-0.00117312	0.00173262	-0.00170788	-0.000632625	9.5125e-05	-1.25e-05	-0.000236625	-0.0324194	8.125e-05	0.0202145	0.000458125	-0.00252362	0.000189125	0.00085	-0.00127438	-0.00139125	0.000893125	-0.000228625	-0.00431325	0.00266175	0.00111162	-0.001421	0.00039425	-0.001505	0.00088375	0.00140075	-0.000574625	-0.000673375	0.0028845	-0.000574625	-0.00063275	0.005417	0.00104562	-0.003	0.00188587	0.000813875	-0.00121425
	-4	-0.00264637	-0.000453875	0.00124738	-0.000370875	0.000243625	-0.000371625	0.000555625	9e-06	5.5875e-05	0.0278636	-0.00339475	0.0176195	-0.000358875	-0.00122263	-3.6375e-05	-0.0005055	-0.000420375	-0.00121075	-0.000785375	-0.000385625	-0.00140175	0.00010225	0.00156363	-0.000111	-0.00083475	-0.0007805	-0.00052725	0.00013375	-0.000187625	0.000370125	-0.000392	-0.000187625	8.425e-05	-0.000428	0.000169125	-0.001363	0.000384375	-0.000331625	0.00019275
	-2	0.000731625	-5.8375e-05	0.000564375	8.6625e-05	0.000926625	0.000765375	-0.000869375	-0.0002315	0.000632375	0.00165713	0.00248475	-0.0143985	-0.000796875	0.00141388	-0.000438375	-0.0002845	0.000948625	0.00110525	6.3125e-05	0.000838875	0.00266025	-0.00153425	-0.000727375	0.001196	-0.00021725	0.0004225	0.00087925	-0.00048975	-0.000256125	0.000188125	-0.000705	-0.000256125	0.00076425	-0.0024805	-0.000326375	0.002244	-0.00229662	-0.000468625	0.00103875
	0	0.00189863	-0.000104875	-0.000638625	-0.00144838	0.000537625	0.000238875	0.000218625	0.000235	-0.000451625	0.00289862	0.00082875	-0.0234355	0.000697625	0.00233237	0.000285625	-6e-05	0.000746125	0.00149675	-0.000170875	-0.000224625	0.00305475	-0.00122975	-0.00194787	0.000336	0.00065775	0.001863	-0.00123575	-0.00104475	0.00101837	0.000115125	-0.0017875	0.00101837	-0.00021575	-0.0025085	-0.000888375	0.002119	2.6375e-05	-1.3625e-05	-1.725e-05
	2	-0.000305875	0.00264913	0.000561375	-0.00614087	-0.00191087	-0.00615762	0.00142263	-0.0002465	-0.000296125	0.0561096	0.0448588	0.0011185	-0.000406375	0.00320337	-0.00183088	0.0012955	0.00300212	0.00114825	-0.000133875	-0.000322625	0.00283125	-0.00437625	-0.00462637	-0.0025345	0.00336775	-0.001624	0.00383925	-0.00227025	0.00236088	-0.000801875	-0.0029725	0.00236088	-0.00281275	-0.0079905	-0.00453137	0.002838	-0.00295413	0.00146488	-0.00341725
	4	0.000652125	0.00174863	0.000378375	-0.00404137	0.000293625	-0.00294012	0.000562125	0.0008135	-0.000325625	0.0232071	0.0155203	-0.009303	0.000648125	0.00196738	-0.00289138	0.002355	0.00365913	0.00114425	0.00233713	0.00218637	0.00502325	-0.00302825	-0.00436288	-0.000565	0.00187075	0.003235	0.00493775	-0.00430875	0.00221137	0.000495625	-0.0005755	0.00221137	0.00093425	-0.011315	-0.00791338	0.000195	-0.00861513	-0.00348962	-0.00336825
	6	0.00155062	0.00109612	0.000474875	-0.00234588	-0.00196088	-0.00276512	2.625e-06	0.000152	-0.00170762	0.0230271	0.0118383	-0.009299	-3.2375e-05	0.00202638	-0.00182188	0.001588	0.00273813	0.00331075	0.00454763	0.00186987	0.00582025	5.925e-05	-0.00415888	-0.0008625	0.00259625	0.006464	0.00601725	-0.00238175	0.00127287	8.5625e-05	-0.0019655	0.00127287	0.00122325	-0.012732	-0.00848288	-0.003936	-0.00759013	-0.00624512	-0.00386325
	8	0.000920125	0.000249125	8.9875e-05	-0.00459487	-0.00133487	-0.00130312	-0.000647875	0.000887	-0.00126063	0.0175911	0.0123223	-0.012429	-0.000674875	0.00129138	-0.00109588	0.0020025	0.00361912	0.00480925	0.00644763	0.00268087	0.00899875	-0.00184075	-0.00474288	-0.0028445	0.00066125	0.008614	0.00627975	-0.00493325	0.000886375	-0.000893875	-0.0027345	0.000886375	0.00010175	-0.014597	-0.00925038	-0.002668	-0.00828713	-0.00891712	-0.00341225
	10	0.00126562	-0.000170375	0.00158437	-0.00238538	-0.00177087	-0.00160563	0.00137812	0.0012355	-0.000514125	0.0127161	0.00709025	-0.013593	0.00116112	0.00219438	0.000357125	0.003675	0.00344013	0.00515675	0.00980113	0.00343937	0.0116538	-0.00465725	-0.00762087	-0.001262	0.00283375	0.011161	0.00310175	-0.00522375	0.000325875	-0.00123687	-0.0031545	0.000325875	0.00194375	-0.0148325	-0.0102149	-0.004757	-0.00979163	-0.00812562	-0.00298125
	12	0.00229862	0.00236213	0.00154737	-0.00402437	-0.00122887	-0.00110512	0.00103162	0.0011105	-0.000433625	0.00836162	0.00387375	-0.0174495	0.000319125	0.00183738	-0.000367375	0.0035745	0.00523912	0.00633175	0.0103361	0.00590837	0.0118543	-0.00257425	-0.00787088	-0.0023565	0.00233725	0.010973	0.00789825	-0.00423325	0.00166887	-0.000290375	-0.002864	0.00166887	-0.00034725	-0.015609	-0.0100924	-0.002292	-0.00937313	-0.0112761	-0.00317525
	14	0.00238213	0.000891625	0.000211875	-0.00270187	-0.00140288	-0.000508125	0.000793125	0.0013945	-0.000176625	0.0105541	-0.00175675	-0.0225865	0.00166412	0.00218987	-0.000922875	0.003747	0.00494412	0.00666275	0.0105501	0.00603887	0.0142227	-0.00234425	-0.00561938	-0.00289	0.00092275	0.012895	0.00944275	-0.00457425	-4.9625e-05	0.00126313	-0.0032045	-4.9625e-05	0.00054725	-0.0191255	-0.0114724	-0.003968	-0.0101226	-0.0106776	-0.00454725
	16	0.00228763	0.00118012	0.000626875	-0.00348787	4.8625e-05	-0.00272612	0.000492625	0.0020735	2.875e-06	0.00408662	-0.00298775	-0.0222045	0.000924625	0.00301037	0.000340625	0.0057285	0.00519412	0.00759475	0.0136526	0.00674787	0.0132008	-0.00511625	-0.00609837	-0.001773	0.00052125	0.013203	0.0114057	-0.00484475	0.00139137	0.000318625	-0.002957	0.00139137	-0.00058025	-0.017147	-0.0102059	-0.002673	-0.00881963	-0.00934262	-0.00128825
	18	0.00236112	0.00228263	0.000822375	-0.00267737	-0.000310375	-0.00252012	0.000156625	0.0009835	-0.00205963	-0.000451375	-0.00434325	-0.02428	0.00286112	0.00329988	0.000891625	0.0062595	0.00646063	0.00909075	0.0137261	0.00689337	0.0147758	-0.00403975	-0.00735737	-0.001394	-0.00081425	0.01516	0.00990675	-0.00334275	-0.00133163	-0.000796875	-0.001144	-0.00133163	0.00164475	-0.0194605	-0.0114294	-0.004423	-0.00636813	-0.00972712	-0.00176625
	20	0.00317912	0.00162412	0.00150588	-0.000898875	-0.000201375	-0.00240962	-0.00147388	0.001396	0.000250875	-0.000930375	-0.00841125	-0.027609	0.00185412	0.00352187	0.000683125	0.0079775	0.00591862	0.00840925	0.0133096	0.00964037	0.0161367	-0.00238425	-0.00772337	-0.002669	-0.00189075	0.01651	0.0116597	-0.00517525	-0.000702625	-0.000281375	-0.0012345	-0.000702625	0.00288575	-0.016634	-0.0117184	-0.003385	-0.0101221	-0.0106521	-0.00216125
	22	0.00235512	0.00222563	0.00199287	-0.00267487	0.000720625	-0.00289362	0.000831625	0.0020225	-0.000301125	-0.00421138	-0.0111093	-0.033334	0.00195913	0.00281788	0.000448125	0.0076155	0.00654062	0.00874425	0.0143391	0.00844287	0.0156043	-0.00247575	-0.00720337	-0.0023285	-0.00136125	0.0170585	0.0143272	-0.00277925	0.000875875	-0.00155088	0.0001925	0.000875875	0.00245375	-0.0160125	-0.0108779	-0.005288	-0.00822463	-0.00990412	-0.00187825
	24	0.00168663	0.00110763	0.00125087	-0.000903875	0.000500625	-0.00150313	0.000535125	0.001079	1.2375e-05	-0.0105944	-0.0130568	-0.032232	0.00324112	0.00207888	0.000161625	0.0065495	0.00729412	0.00798775	0.0135826	0.00972587	0.0170718	-0.00400925	-0.00873487	-0.001035	-9.975e-05	0.0190605	0.0143628	-0.00436125	-0.00145462	-0.00146538	-0.0006845	-0.00145462	0.00166575	-0.016908	-0.00988837	-0.003049	-0.00502313	-0.0101236	-0.00436825
	26	0.00277912	-9.4875e-05	0.00237937	-8.3875e-05	-0.000859375	-0.00138963	-0.000633875	-5.3e-05	0.000270375	-0.0119414	-0.0161593	-0.0295435	0.00184913	0.00305037	0.000456125	0.0064875	0.00695613	0.00736625	0.0143146	0.00921037	0.0164103	-0.00272875	-0.00911437	-0.0008415	0.00039625	0.018908	0.0139848	-0.00487775	0.00102187	-0.000539375	0.001237	0.00102187	-0.00073775	-0.014779	-0.00988387	0.000594	-0.00813663	-0.00911962	0.00145475
	28	0.000293125	0.000955625	0.00146487	0.00127413	7.9125e-05	-0.00251512	-0.00193438	0.0024705	0.00330037	-0.0209174	-0.0166652	-0.0306595	0.00399762	0.00352637	0.000497125	0.005943	0.00715562	0.00741925	0.0142061	0.00841437	0.0158333	-0.00618425	-0.00723588	6.15e-05	0.00066775	0.0205475	0.0163912	-0.00389475	-0.000605625	-0.00137487	0.000929	-0.000605625	-0.00343125	-0.0165755	-0.0125984	-0.000369	-0.00483913	-0.00799112	0.00172575
	30	0.000629625	0.000795625	0.00326337	-0.00156938	0.00191213	-0.00446562	0.00120263	0.001366	0.000419875	-0.0180854	-0.0231718	-0.0318815	0.00478662	0.00422488	0.00356862	0.0076645	0.00774862	0.00836425	0.0147646	0.00902037	0.0145258	-0.00514175	-0.00640287	-0.001071	-0.00072925	0.0198025	0.0175302	-0.00607575	-0.00219063	-0.00288687	-0.00115	-0.00219063	-0.00202425	-0.014619	-0.0104944	-0.00304	-0.00424963	-0.0101426	-0.00131325
	32	-0.000166375	-0.00219488	0.00143687	-0.000242875	0.000348625	-0.00282462	0.000347625	0.0021495	-0.00140462	-0.0224479	-0.0179277	-0.031608	0.00122062	0.00255337	0.000338625	0.0083925	0.00729262	0.0101917	0.0131591	0.00864838	0.0143403	-0.00170425	-0.00893287	-0.002441	2.325e-05	0.020437	0.0164823	-0.00479075	-0.000682125	0.000292625	0.0005565	-0.000682125	0.00131925	-0.0123155	-0.00948537	0.001049	-0.00224563	-0.00888912	0.00395275
	34	0.00390613	-0.000537375	0.00137137	0.000817125	0.000192125	-0.000327625	0.000843625	0.001206	0.000729875	-0.0256209	-0.0195162	-0.027895	0.00503413	0.00333088	0.00124763	0.008924	0.00748212	0.00845675	0.0119256	0.00848087	0.0145173	-0.00493025	-0.00766937	-0.0019635	-0.00098575	0.0212785	0.0168697	-0.00618125	0.000604875	-0.000937375	0.0017585	0.000604875	0.00262525	-0.0167305	-0.0125139	0.001596	-0.00565213	-0.00611762	0.00290575
	36	0.00305662	-0.000373375	0.00121188	-0.00179788	0.000549125	-0.00165912	0.000442125	0.0004285	0.000366375	-0.0247934	-0.0289548	-0.0297845	0.000931125	0.00470837	0.00117612	0.006836	0.00720562	0.00945125	0.0120736	0.00861837	0.0140968	0.00100075	-0.00935638	0.0023845	0.00379175	0.021389	0.0182043	-0.00412875	-0.000673625	-0.00200687	-9.3e-05	-0.000673625	0.00145975	-0.011204	-0.0102614	0.001761	-0.00740213	-0.00431962	-0.00063325
	38	0.00101063	0.00166513	0.00447737	-0.000698875	0.00117613	-0.00231162	-0.000888375	0.0024115	-0.000775625	-0.0309469	-0.0307453	-0.0354	0.00146713	0.00454988	0.000612125	0.0087055	0.00628113	0.00499175	0.0131886	0.00849387	0.0154383	-0.00085975	-0.00597637	0.0020805	-0.00349075	0.023047	0.0180718	-0.00428175	-0.000663125	-0.00163537	0.002719	-0.000663125	0.00055275	-0.013703	-0.0113289	-0.000541	-0.00656813	-0.00652862	0.00682975
	40	0.00126613	0.00175563	0.00290987	-0.00144037	0.000595625	-0.00263263	0.00292112	0.0022465	0.000234375	-0.0328929	-0.0264792	-0.019528	0.00558062	0.00445238	-0.000955375	0.008817	0.00724512	0.00468025	0.0110376	0.00979387	0.0134143	-0.00848025	-0.00905287	-0.00374	-0.00053825	0.0236525	0.0223747	-0.00576475	-0.000901625	-0.00213087	0.001377	-0.000901625	-0.00293375	-0.010327	-0.0120889	-0.005806	-0.00241063	-0.00460762	0.00218575
	42	0.00161062	0.000976625	0.00269037	-0.000732875	0.000974125	-0.00410212	-0.000361875	0.002611	-0.00375312	-0.0337789	-0.0341492	-0.027593	0.00431462	0.00308938	-0.00104537	0.005511	0.00840912	0.00568425	0.0135411	0.00875487	0.0131383	-0.00639175	-0.00798438	-0.001942	0.00384825	0.0235795	0.0193557	-0.00609975	-0.000577125	-0.00266037	-0.0025635	-0.000577125	0.00565575	-0.0084855	-0.00816288	0.000998	-0.00762363	-0.00351462	0.00834275
	44	0.00210862	-0.00128938	0.00262637	-0.000157875	-0.000366375	-0.00316912	0.000449625	0.001188	-0.00138863	-0.0357754	-0.0345598	-0.0297695	0.00512512	0.00430638	-0.00232088	0.004526	0.00774863	0.00209675	0.0124206	0.00850437	0.0126828	-0.00491675	-0.00776888	-0.0008245	0.00718025	0.0242405	0.0192992	-0.00508475	-0.00123362	-0.00487287	-0.000249	-0.00123362	0.00123825	-0.007852	-0.0100629	0.001459	-0.00439613	-0.00643463	0.0121067
	46	0.000854625	0.000495625	0.000995375	0.00101513	0.00102963	-0.00523812	0.00405163	-1.9e-05	0.00171037	-0.0399129	-0.0297778	-0.0235995	0.00336362	0.00395788	0.00277562	0.0081895	0.00871212	0.00838525	0.0108796	0.00829437	0.0122203	-0.00041775	-0.00944537	-0.000898	-0.00677775	0.024229	0.0207398	-0.00732075	-0.00210962	-0.00127688	0.0023445	-0.00210962	-0.00366575	-0.0073885	-0.00914887	0.000227	-0.00811113	-0.00444362	0.00666575
	48	0.00351412	0.000556125	0.00488687	-0.00122837	0.00217712	-0.00655212	0.00305962	0.000452	0.00270837	-0.0397809	-0.0414587	-0.0103805	0.00243962	0.00442988	-0.000698875	0.007135	0.00788262	0.00531075	0.0132311	0.00850037	0.00803375	-0.0101228	-0.00792837	0.0012195	0.00589125	0.026264	0.0169242	-0.00779775	-0.00117212	-0.00383887	0.0031715	-0.00117212	0.00600075	-0.007668	-0.0105474	0.00246	-0.00141913	-0.00506913	0.00196075
	50	0.00145313	0.000775625	0.00370387	-0.00315187	0.00238913	-0.00507962	-0.00198788	0.000718	-0.00174312	-0.0476884	-0.0448573	-0.016587	0.00509312	0.00153088	0.000502125	0.0081815	0.00581562	0.00790675	0.00878513	0.00681837	0.0119198	-0.0102393	-0.00729338	-0.0058205	-0.00407525	0.0278975	0.0216898	-0.00239575	-0.00190012	-0.00423837	0.0001485	-0.00190012	-0.00895225	-0.003562	-0.0102459	0.005187	-0.000266625	-0.00594512	0.0124677
	52	-0.00100138	-0.00112337	0.00251837	-0.00110637	0.00345963	-0.00975862	0.000140125	0.0011775	-0.00210213	-0.0491264	-0.0422522	-0.012745	0.00650262	0.00549587	-0.00184838	0.0089585	0.00563762	0.00020025	0.0128271	0.0102274	0.00957125	-0.00620525	-0.00585438	-0.004942	-0.00073975	0.0270265	0.0182092	-0.00923875	-0.000217125	-0.00220638	0.001533	-0.000217125	0.00386125	-0.0095615	-0.0105824	-1.3e-05	-0.00202363	-0.00622862	0.00633175
