# Supplementary material for: Intracrine FFA4 signaling controls lipolysis at lipid droplets
Source: Nat Chem Biol. 2025 Aug 5;22(1):109–19. doi: 10.1038/s41589-025-01982-5 (PMC12727528; doi:10.1038/s41589-025-01982-5)
Supplement: Supplementary file 13 — Statistical source data. [file 41589_2025_1982_MOESM13_ESM.xlsx]

## Sheet: EDFig. 4d
	BRET mGi & marker TUG-891
	Time (minutes)	Kras (PM)				Rab4 (EE/RE)				Rab5 (EE)				Rab7 (LE)				Rab9 (LE/TG)				Rab11a (RE)				Rab11b (RE)				Vsp29 (Retromer)				Rab1 (ER)				Rab6 (G/TG)				Rab8 (TG)
	-6	-0.00113925	-0.00186812	-0.00324413	-0.00502375	-0.001477	-0.00110125	-0.000994875	-0.003841	0.000408625	-0.00111162	0.00027575	-0.000627375	0.00111075	-0.00110837	-0.00130275	-0.00348687	-0.000820125	-0.000774375	0.00060125	-0.00291275	-0.00109613	-0.002123	-0.00085675	-0.00250675	-0.001423	-0.00325713	-0.00272612	-0.00262725	0.000911	-0.001699	-0.0001925	-0.00267263	-2.7375e-05	0.00125112	-0.00199362	-0.00253238	0.000785125	-0.001707	-0.00207238	-0.00212137	-0.00043775	-0.00203888	-0.000418875	-0.000964125
	-4	-0.00013925	0.000569375	-0.00251263	-0.00194925	-0.0023185	-0.00165375	-0.000998375	-0.0005755	4.7625e-05	0.00211038	-0.00102675	-0.00144538	-0.00022775	0.000410125	-0.00225225	-0.00121238	0.00199988	-3.375e-06	0.00094025	0.00048725	0.00114737	-0.001159	0.00149475	-0.00020625	0.0007625	0.000187875	-0.000220125	-7.175e-05	8.55e-05	-0.0009715	-0.0001035	0.000111375	-2.7375e-05	-0.000255375	-6.6625e-05	-0.000501875	0.00122413	-0.0003645	-0.000489875	-9.8875e-05	-0.00199475	-8.5375e-05	0.000797625	-0.000488125
	-2	0.00156925	0.000980875	0.00271738	0.00371375	0.0018075	0.00102625	0.00107062	0.0010865	0.000177625	0.000267875	-0.00047225	0.00120763	-0.00033325	0.00166562	0.00152575	0.00271913	-0.000864625	-0.000460875	-0.00079975	-0.00028625	-0.000317625	0.0010055	0.00053025	0.00267825	0.000665	0.000526875	0.00137037	0.00136625	-0.001287	0.00106	0.002609	0.00257038	0.00112213	-0.000640375	0.00123038	0.00127813	-0.000140875	0.0017505	0.000516125	0.000799625	0.00095875	-0.000117375	-0.000149375	0.00139988
	0	-0.00029075	0.000317875	0.00303937	0.00325925	0.001988	0.00172875	0.000922625	0.00333	-0.000633875	-0.00126663	0.00122325	0.000865125	-0.00054975	-0.000967375	0.00202925	0.00198012	-0.000315125	0.00123862	-0.00074175	0.00271175	0.000266375	0.0022765	-0.00116825	3.475e-05	-4.5e-06	0.00254238	0.00157587	0.00133275	0.0002905	0.0016105	-0.002313	-9.125e-06	-0.00106738	-0.000355375	0.000829875	0.00175613	-0.00186837	0.000321	0.00204612	0.00142062	0.00147375	0.00224163	-0.000229375	5.2375e-05
	2	0.447378	0.43881	0.431661	0.426318	0.023183	0.0205693	0.0236021	0.024499	0.0445961	0.0420574	0.0456727	0.0428366	0.0291363	0.0338816	0.0382868	0.0282161	0.0116844	0.0212396	0.0254728	0.0194978	0.0288759	0.029504	0.0367207	0.0378737	0.069301	0.0704419	0.0760954	0.0706388	-0.0042255	-0.000638	0.0027655	0.00127637	0.0200451	0.0215821	0.0136199	0.0186416	0.00215112	0.006576	0.00810563	0.00381313	0.0109928	0.00975762	0.0124916	0.00863187
	4	0.442187	0.435672	0.433537	0.438086	0.0270075	0.0208638	0.0273226	0.0295325	0.0452286	0.0411939	0.0456502	0.0452036	0.0412517	0.0397886	0.0436057	0.0389621	0.0176434	0.0261581	0.0266763	0.0248328	0.0257919	0.0334695	0.0384657	0.0417252	0.0719275	0.0732814	0.0823064	0.0732972	0.0010835	0.004378	0.0002475	-0.000151125	0.0206651	0.0225386	0.0160249	0.0217886	0.00105062	0.013047	0.00854213	0.00832263	0.0119697	0.0132976	0.0108741	0.00809488
	6	0.414065	0.408003	0.408206	0.416501	0.0309675	0.0242042	0.0313166	0.0350505	0.0530611	0.0480934	0.0502827	0.0514296	0.0445912	0.0403576	0.0475088	0.0429331	0.0194169	0.0299226	0.0292007	0.0286077	0.0262594	0.0319615	0.0330922	0.0398608	0.060646	0.0675184	0.0841249	0.0798952	0.000432	0.0012865	-0.0047565	-0.00111962	0.0200636	0.0219926	0.0204654	0.0225341	0.00478312	0.01147	0.00945913	0.00596463	0.0173338	0.0172696	0.0133051	0.0123119
	8	0.388144	0.377914	0.387959	0.393556	0.032834	0.0271528	0.0303301	0.0352095	0.0500691	0.0472529	0.0521943	0.0502916	0.0513067	0.0463201	0.0533953	0.0440956	0.0245284	0.0328091	0.0308533	0.0299813	0.0280624	0.0310205	0.0330188	0.0355983	0.0632365	0.0699244	0.0863209	0.0759033	-0.0018345	0.000978	-0.0002975	0.000578875	0.0230146	0.0245586	0.0219169	0.0240281	0.0117211	0.0151455	0.0142246	0.00827412	0.0192613	0.0170441	0.0144576	0.0142779
	10	0.36071	0.356062	0.365177	0.369658	0.03667	0.0298447	0.0331241	0.038762	0.0510321	0.0469949	0.0540887	0.0561781	0.0535142	0.0461716	0.0532057	0.0519116	0.0281994	0.0294216	0.0284587	0.0304433	0.0263769	0.029282	0.0321898	0.0376522	0.069744	0.0692409	0.0808694	0.0792237	0.0029925	0.0014215	0.003084	0.00344187	0.0249036	0.0268561	0.0243234	0.0299691	0.0152681	0.0184725	0.0146081	0.0149886	0.0222908	0.0215271	0.0168036	0.0146519
	12	0.342622	0.334996	0.345783	0.352192	0.0361335	0.0288792	0.0370541	0.042386	0.0531226	0.0501649	0.0536972	0.0559511	0.0547952	0.0480441	0.0565827	0.0503176	0.0286249	0.0301066	0.0313447	0.0337117	0.0277894	0.0286545	0.0285952	0.0355333	0.073825	0.0684489	0.0829154	0.0763607	-0.000167	0.000315	0.002833	0.00416887	0.0257046	0.0275131	0.0269969	0.0272781	0.0146841	0.015695	0.0151686	0.0163521	0.0194637	0.0196726	0.0189056	0.0127289
	14	0.323431	0.320753	0.329716	0.336361	0.038089	0.0319427	0.0379241	0.04319	0.0509386	0.0469559	0.0560107	0.0579661	0.0540558	0.0472941	0.0556972	0.0530416	0.0303969	0.0297861	0.0319228	0.0347818	0.0271114	0.0283865	0.0306643	0.0370477	0.076196	0.0660894	0.0816099	0.0787768	0.0004305	0.000846	0.000599	0.00208837	0.0266796	0.0283666	0.0248579	0.0285856	0.0160761	0.0180915	0.0152681	0.0176901	0.0229787	0.0264091	0.0155406	0.0169494
	16	0.303543	0.295334	0.312616	0.318367	0.0371325	0.0316313	0.0319086	0.037686	0.0503556	0.0472059	0.0549292	0.0555631	0.0540823	0.0465691	0.0589397	0.0580241	0.0315989	0.0334661	0.0366672	0.0405018	0.0308199	0.0317735	0.0300807	0.0368902	0.074441	0.0648394	0.0871759	0.0802708	-0.00249	0.001565	-0.0007705	-0.00114163	0.0280906	0.0305491	0.0234104	0.0293641	0.0194076	0.018919	0.0153831	0.0179101	0.0198103	0.0205601	0.0210046	0.0207624
	18	0.293663	0.287682	0.30479	0.307989	0.0360285	0.0318753	0.0403916	0.0466655	0.0522451	0.0495239	0.0561957	0.0556736	0.0590608	0.0490726	0.0577107	0.0534811	0.0367069	0.0377341	0.0333983	0.0381848	0.0219514	0.0252805	0.0292318	0.0389897	0.074886	0.0663629	0.0838864	0.0801097	0.0027755	0.0028355	0.0021625	0.00174688	0.0282341	0.0270486	0.0297104	0.0319301	0.0182871	0.015759	0.0188116	0.0201016	0.0211138	0.0211721	0.0238356	0.0172774
	20	0.28794	0.281856	0.296606	0.298535	0.040227	0.0340978	0.0401546	0.046197	0.0525226	0.0476859	0.0523398	0.0574106	0.0588907	0.0475366	0.0621578	0.0607841	0.0330859	0.0327416	0.0358188	0.0408143	0.0236154	0.0278635	0.0306142	0.0390317	0.0753055	0.0664344	0.0824604	0.0826702	0.0024475	-0.001858	0.002444	0.000517875	0.0281471	0.0307536	0.0287754	0.0329111	0.0195236	0.019848	0.0167486	0.0183541	0.0234383	0.0244846	0.0226211	0.0203714
	22	0.274776	0.266102	0.283314	0.284471	0.042955	0.0336568	0.0383986	0.045563	0.0539841	0.0496764	0.0534992	0.0594616	0.0596917	0.0500381	0.0609882	0.0586786	0.0346804	0.0360181	0.0368158	0.0378858	0.0237264	0.025975	0.0293432	0.0375837	0.07492	0.0649209	0.0798159	0.0768627	0.001812	0.0011685	-0.000805	-0.000881625	0.0284316	0.0296341	0.0321779	0.0354851	0.0234261	0.0248665	0.0168566	0.0178006	0.0250462	0.0224446	0.0214971	0.0160939
	24	0.27086	0.261672	0.279577	0.279696	0.041312	0.0324827	0.0360731	0.0451775	0.0500871	0.0493484	0.0555103	0.0592401	0.0579682	0.0461186	0.0633017	0.0603726	0.0374014	0.0389051	0.0383623	0.0412858	0.0230889	0.023393	0.0330152	0.0419297	0.0729935	0.0633669	0.0802334	0.0757728	0.0019875	0.0018965	0.001053	0.00431687	0.0313881	0.0346246	0.0328169	0.0396396	0.0250791	0.025529	0.0162856	0.0193071	0.0235047	0.0222706	0.0228226	0.0122504
	26	0.263573	0.254569	0.273239	0.274247	0.0394415	0.0333797	0.0373486	0.0450295	0.0536986	0.0484214	0.0540667	0.0523711	0.0654653	0.0501916	0.0619842	0.0586691	0.0394919	0.0384081	0.0372242	0.0441753	0.0288414	0.028548	0.0285712	0.0372527	0.076155	0.0643539	0.0796884	0.0750642	-0.000502	0.0007155	-0.0010825	-0.00432463	0.0291676	0.0301276	0.0322044	0.0344461	0.0223861	0.0230445	0.0184826	0.0247686	0.0218832	0.0233086	0.0169481	0.0195464
	28	0.258314	0.251094	0.264832	0.269032	0.0440215	0.0362097	0.0446521	0.042005	0.0448561	0.0457599	0.0586007	0.0584186	0.0601252	0.0520031	0.0654842	0.0594551	0.0364689	0.0369536	0.0399368	0.0435228	0.0297454	0.027339	0.0279647	0.0361837	0.0704035	0.0678014	0.0786179	0.0770793	0.0017625	0.0022665	0.0008575	-0.00121362	0.0285096	0.0327811	0.0312584	0.0349661	0.0207611	0.019734	0.0183426	0.0223786	0.0219792	0.0219666	0.0150326	0.0162769
	30	0.249637	0.241737	0.262089	0.265596	0.0370705	0.0343103	0.0251806	0.0321825	0.0508396	0.0497844	0.0548857	0.0590146	0.0630148	0.0507916	0.0627063	0.0593631	0.0418859	0.0367526	0.0374217	0.0413022	0.0288814	0.030717	0.0309043	0.0396432	0.072657	0.0601019	0.0826279	0.0777323	0.005175	0.0061285	0.005064	0.00208487	0.0323816	0.0345616	0.0292144	0.0360461	0.0220401	0.02575	0.0177366	0.0158536	0.0144323	0.0171656	0.0265646	0.0186814
	32	0.246884	0.241358	0.253749	0.253688	0.033508	0.0294768	0.0387136	0.0389575	0.0485321	0.0483324	0.0542862	0.0532116	0.0584172	0.0477341	0.0666348	0.0639576	0.0375954	0.0361141	0.0365362	0.0424008	0.0272974	0.0294005	0.0281187	0.0327547	0.0625225	0.0561849	0.0750034	0.0737117	0.000898	0.000706	-0.0001695	0.00148637	0.0388001	0.0395756	0.0336794	0.0355836	0.0225181	0.0200835	0.0200811	0.0271991	0.0238072	0.0236236	0.0227336	0.0220169
	34	0.248383	0.240906	0.249017	0.25648	0.044522	0.0392192	0.0462261	0.0450655	0.0483216	0.0431954	0.0541572	0.0569046	0.0618652	0.0524256	0.0681917	0.0657596	0.0399699	0.0396611	0.0351232	0.0380952	0.0289324	0.028475	0.0277763	0.0372967	0.067148	0.0546419	0.0810399	0.0769378	0.0001825	0.001457	0.0009545	-5.2625e-05	0.0375961	0.0325121	0.0282079	0.0281226	0.0215831	0.023082	0.0206436	0.0260046	0.0182917	0.0220076	0.0211121	0.0203759
	36	0.237474	0.233759	0.249747	0.247399	0.03274	0.0283433	0.0377761	0.0382295	0.0514316	0.0480334	0.0561538	0.0570206	0.0607293	0.0459281	0.0695393	0.0688201	0.0414214	0.0391631	0.0427608	0.0461223	0.0257729	0.0238815	0.0348037	0.0401802	0.0687325	0.0542349	0.0773314	0.0794863	-0.001912	0.0006395	0.0012335	-0.000931125	0.0296716	0.0337486	0.0385699	0.0394801	0.0245801	0.02499	0.0211411	0.0185146	0.0183342	0.0185091	0.0255511	0.0144879
	38	0.234016	0.222756	0.240267	0.241404	0.034766	0.0306438	0.0206721	0.0225175	0.0483481	0.0454194	0.0513092	0.0525841	0.0679113	0.0581721	0.0692428	0.0667876	0.0446784	0.0454591	0.0382603	0.0396933	0.0268234	0.0271015	0.0365523	0.0412122	0.0740625	0.0669754	0.0721754	0.0737808	0.000562	0.0012965	0.001028	0.00101437	0.0351076	0.0286616	0.0336189	0.0306836	0.0265086	0.0240655	0.0232256	0.0302966	0.0174042	0.0206326	0.0229421	0.0101254
	40	0.230648	0.220601	0.242154	0.243053	0.038735	0.0228998	0.0310821	0.0304345	0.0486761	0.0422484	0.0526983	0.0551211	0.0696898	0.0546101	0.0681328	0.0651706	0.0423239	0.0433291	0.0430273	0.0438948	0.0247594	0.0250855	0.0255833	0.0312287	0.073063	0.0688224	0.0709249	0.0679608	0.0014355	0.002184	0.002817	0.000840875	0.0239026	0.0320271	0.0263899	0.0280716	0.0218731	0.020975	0.0185031	0.0275016	0.0186053	0.0173906	0.0146946	0.00901838
	42	0.228318	0.219151	0.239606	0.24397	0.035983	0.0261483	0.0204581	0.023697	0.0478551	0.0481084	0.0587942	0.0568626	0.0623703	0.0541471	0.0665468	0.0594836	0.0418899	0.0369671	0.0412092	0.0478352	0.0317369	0.0300095	0.0275402	0.0347257	0.060655	0.0474909	0.0739389	0.0763272	0.0007275	0.002883	0.00262	0.00162287	0.0235936	0.0296261	0.0339429	0.0370651	0.0243956	0.020738	0.0147691	0.0199921	0.0158403	0.0161376	0.0196721	0.0171129
	44	0.231969	0.219395	0.244779	0.243945	0.032098	0.0322108	0.0323131	0.0381755	0.0515831	0.0493914	0.0533123	0.0534936	0.0669297	0.0498876	0.0786437	0.0705631	0.0341629	0.0415816	0.0353353	0.0469603	0.0259539	0.0236605	0.0312237	0.0315502	0.0620515	0.0593224	0.0702939	0.0814823	0.0054495	0.0026995	-0.001533	-0.000186625	0.0232811	0.0363301	0.0223309	0.0307451	0.0249681	0.0175305	0.0201846	0.0230131	0.0217228	0.0256846	0.0269636	0.0171194
	46	0.226444	0.223028	0.2414	0.243634	0.037377	0.0276943	0.0246926	0.0281685	0.0500226	0.0444879	0.0523067	0.0499171	0.0673767	0.0524051	0.0620817	0.0661221	0.0425899	0.0370776	0.0333382	0.0389022	0.0288799	0.0239485	0.0290992	0.0345117	0.064354	0.0601929	0.0643234	0.0612118	0.0011135	0.000944	0.000104	0.00164187	0.0373261	0.0362931	0.00945288	0.0158486	0.0176966	0.0233535	0.0135896	0.0199461	0.00737175	0.0114266	0.0212886	0.0115039
	48	0.224293	0.218757	0.232985	0.228118	0.0219585	0.0190258	0.0117946	0.009641	0.0474726	0.0470434	0.0575297	0.0506126	0.0602603	0.0422646	0.0709178	0.0624211	0.0538874	0.0584756	0.0453468	0.0388118	0.0309944	0.031367	0.0348468	0.0443247	0.065087	0.0623854	0.0576704	0.0718273	-0.002039	-0.000868	0.00226	0.000139875	0.0237111	0.0302406	0.0338744	0.0342221	0.0154956	0.0148225	0.0144936	0.0223951	-0.00139825	-0.00145687	0.0145366	0.0144329
	50	0.22398	0.220779	0.231539	0.235414	0.037629	0.0289837	0.0143741	0.021042	0.0402826	0.0399669	0.0569037	0.0538576	0.0702437	0.0520776	0.0775562	0.0674091	0.0449589	0.0430801	0.0429232	0.0406302	0.0229649	0.0196035	0.0319883	0.0366562	0.047968	0.0513064	0.0659134	0.0726717	-0.0009305	0.0002965	-0.0005025	0.00667737	0.0427101	0.0355521	0.0204284	0.0246841	0.0290051	0.0258455	0.0200211	0.0148196	0.0124338	0.00741263	0.0140281	0.0167479
	52	0.21838	0.212556	0.241116	0.243869	0.041936	0.0321128	0.0196831	0.0168115	0.0453026	0.0470164	0.0525167	0.0540126	0.0624198	0.0412776	0.0753002	0.0757871	0.0414419	0.0308586	0.0417303	0.0378903	0.0185199	0.0170105	0.0222208	0.0348958	0.0645965	0.0634779	0.0552369	0.0581822	-0.0020805	0.000171	-0.0061	-0.00606912	0.0236951	0.0316576	0.0199649	0.0252636	0.0150616	0.022971	0.0175941	0.0230361	0.0139122	0.0155786	0.00452962	0.0111314
	BRET mGi & marker CpdA
	Time (minutes)	Kras (PM)				Rab4 (EE/RE)				Rab5 (EE)				Rab7 (LE)				Rab9 (LE/TG)				Rab11a (RE)				Rab11b (RE)				Vsp29 (Retromer)				Rab1 (ER)				Rab6 (G/TG)				Rab8 (TG)
	-6	-0.00452113	-0.00135225	-0.00158237		0.00436712	-0.000173875	0.00271587		0.001342	0.00142375	0.00055275		-0.00682825	-6.8e-05	-0.0021385		-0.00488475	-0.0013385	-0.000822625		-0.00250225	-0.00137075	-0.00138875		0.00891475	-0.00213225	-0.000779375		-0.00145288	0.00171587	-0.0003025		0.00337225	0.000605875	0.00032825		-0.00597262	0.00159062	-0.000276875		-0.0026935	-0.00231113	-0.00233012
	-4	0.000950375	-0.00159025	2.5125e-05		-0.000801375	-0.000562875	9.5375e-05		4.45e-05	-0.00113025	-0.00020675		0.00062175	-0.0013365	-0.000733		0.00047425	0.0010945	0.000788375		0.00104925	0.00038275	-0.00068975		-0.00086625	-0.00109825	-0.000814875		0.000299125	0.000767375	-0.0013555		-0.00021325	0.000328375	-0.00042975		0.000466375	-0.00131637	-0.000146375		0.0002095	0.000916375	0.000674875
	-2	0.00110737	0.00209575	0.000443125		-0.000496375	0.000916625	-0.00164413		-0.0012825	0.00039425	-0.00030325		0.00297775	0.0009795	0.0004975		0.00275475	0.0013195	-0.000105625		0.00165775	-0.00048625	0.00125725		-0.00469475	0.00072875	0.000946625		0.00127013	-0.00131512	0.0001075		-0.00189325	0.000216375	-0.00040925		0.00186187	-0.00105988	0.000821625		-0.0001685	0.000838375	0.000469875
	0	0.00246338	0.00084675	0.00111412		-0.00306938	-0.000179875	-0.00116712		-0.000104	-0.00068775	-4.275e-05		0.00322875	0.000425	0.002374		0.00165575	0.002503	0.000139875		-0.00020475	0.00147425	0.00082125		-0.00335375	0.00250175	0.000647625		-0.000116375	-0.00116813	0.0015505		-0.00126575	-0.00115063	0.00051075		0.00364438	0.000785625	-0.000398375		0.0026525	0.000556375	0.00118537
	2	0.27428	0.214304	0.100408		0.00541613	0.00667462	0.00265187		0.022932	0.0142303	0.0127917		0.0113507	0.006492	0.001499		0.0167043	0.008292	0.00443438		0.0196382	0.0110708	0.00539725		0.0277412	0.0274047	0.0204106		-0.000319375	0.000690375	-0.001022		0.0100947	0.00744638	0.00726575		0.00449987	0.000183125	0.00164813		0.001448	0.00294237	0.00228688
	4	0.347863	0.264549	0.127999		0.0108326	0.00617512	0.00399037		0.02947	0.0177738	0.0159443		0.0196297	0.009999	0.00474		0.0269763	0.013253	0.00964637		0.0264823	0.0171493	0.00972225		0.0357408	0.0340662	0.0267976		0.00303913	-0.00190213	-0.001324		0.0103843	0.0100684	0.00766125		0.00174037	-0.000983875	0.00160213		0.0124955	0.00500088	0.00553188
	6	0.349679	0.267083	0.130755		0.0110876	0.0103761	0.00509687		0.031987	0.0216053	0.0162993		0.0228803	0.0099725	0.009613		0.0224917	0.0180825	0.0102569		0.0234058	0.0156183	0.0105182		0.0372358	0.0370282	0.0297916		0.00349963	-0.00107763	-0.0024185		0.0110747	0.0147759	0.00810875		0.00362187	-0.00170738	0.00157662		0.0135825	0.00731938	0.00661788
	8	0.337548	0.258552	0.125431		0.0112091	0.0121206	0.00508888		0.0350585	0.0245912	0.0172838		0.0232027	0.014672	0.008852		0.0249667	0.0163975	0.0106064		0.0215248	0.0180883	0.00954075		0.0399053	0.0380247	0.0293196		0.00142863	-0.00146312	0.000887		0.00996925	0.0115794	0.00695225		0.00669837	-0.00119038	0.00353562		0.0086135	0.00844887	0.00466338
	10	0.3148	0.241149	0.118491		0.0132606	0.0108861	0.00636388		0.0353265	0.0215138	0.0178442		0.0237907	0.015613	0.012757		0.0295042	0.0180745	0.0111894		0.0237988	0.0176887	0.00722375		0.0415993	0.0366897	0.0300546		0.000587625	-0.00591163	0.0007845		0.0106892	0.0105954	0.00779975		0.00344837	0.00149512	0.00443613		0.009642	0.00658337	0.00680788
	12	0.300519	0.232041	0.109651		0.0110686	0.0116606	0.00501387		0.0382615	0.0240173	0.0192977		0.0284292	0.0160115	0.008666		0.0280793	0.0174855	0.0113059		0.0245313	0.0184617	0.00927375		0.0434587	0.0350642	0.0297016		0.00196963	-0.00248012	-0.0022315		0.0116887	0.0143369	0.00591825		0.00559138	-0.00105237	0.00128763		0.009452	0.00498237	0.00538838
	14	0.279301	0.221966	0.105937		0.0129001	0.0116821	0.00852388		0.0388835	0.0231613	0.0198368		0.0268462	0.0166205	0.0118105		0.0307077	0.01888	0.0107144		0.0255858	0.0142227	0.00989925		0.0373378	0.0347893	0.0315211		0.00207462	-0.00364062	-0.0011595		0.0148658	0.0130934	0.00949525		0.00364737	-0.000364875	0.00305262		0.0086885	0.00819788	0.00622187
	16	0.270646	0.208306	0.0983946		0.0154261	0.0105201	0.00739288		0.0376425	0.0209122	0.0216073		0.0269412	0.0172805	0.01224		0.0288092	0.0161925	0.0111254		0.0227958	0.0169938	0.00760425		0.0370432	0.0349517	0.0316411		0.00506113	-0.00190763	0.0018035		0.0173963	0.0183419	0.00953925		0.00111337	0.00281462	0.00346013		0.012492	0.00968138	0.00658538
	18	0.262855	0.205241	0.0940636		0.0150551	0.0130656	0.00732838		0.035658	0.0230412	0.0187178		0.0265637	0.017594	0.011822		0.0338113	0.0201385	0.0114989		0.0249333	0.0160313	0.00921125		0.0377998	0.0365858	0.0305716		0.00471763	-0.00147813	-0.000406		0.0138593	0.0187384	0.00871375		0.00326987	-0.00113987	0.00381263		0.010859	0.00824488	0.00613738
	20	0.247149	0.195803	0.0904251		0.0154321	0.0152731	0.00815338		0.0364175	0.0229428	0.0191427		0.0286152	0.0198845	0.010473		0.0327467	0.01375	0.0125169		0.0222843	0.0183052	0.00845775		0.0369358	0.0328862	0.0310546		0.00424313	-0.00361112	-0.0007615		0.0176277	0.0143634	0.00837675		0.00693687	0.00235712	0.00356062		0.008299	0.00463738	0.00746438
	22	0.240927	0.191576	0.0872676		0.0165821	0.00856913	0.00711038		0.0399305	0.0215578	0.0190528		0.0252117	0.0164455	0.009738		0.0298362	0.0204565	0.00898537		0.0250203	0.0175093	0.00854175		0.0425878	0.0312457	0.0304881		0.00343463	-0.00194863	-0.000164		0.0185878	0.0135274	0.0133657		0.00502587	0.00203812	0.00450463		0.0074225	0.00758437	0.00438937
	24	0.235992	0.182265	0.0855656		0.0193016	0.0110261	0.00485738		0.034141	0.0245443	0.0180412		0.0314777	0.01358	0.01231		0.0306832	0.0149395	0.0115979		0.0255483	0.0134328	0.00902675		0.0345928	0.0365397	0.0319376		0.00725213	-0.00552763	-0.0006495		0.0227338	0.0172944	0.0103433		0.00207987	0.000494625	0.00355062		0.0053945	0.00975137	0.00433388
	26	0.229282	0.180395	0.0831516		0.0167456	0.0130771	0.00868937		0.0386035	0.0190258	0.0194117		0.0255333	0.0136515	0.0101605		0.0292703	0.0190545	0.0133599		0.0192783	0.0158993	0.00859175		0.0392648	0.0309277	0.0308371		0.00441513	-0.00157563	0.0026885		0.0205178	0.0139799	0.0111617		0.00216687	0.00456713	0.00315463		0.0058795	0.00942588	0.00486138
	28	0.220878	0.17175	0.0781401		0.0166816	0.00696613	0.00616338		0.0328295	0.0206688	0.0170708		0.0320082	0.0155265	0.013628		0.0303852	0.018791	0.0102579		0.0177208	0.0188572	0.00732525		0.0364158	0.0350923	0.0309106		0.00195712	-0.00133862	0.0009865		0.0166997	0.0150624	0.00899925		0.00249937	-0.000612375	0.00354913		0.00579	0.00955888	0.00662338
	30	0.215398	0.168823	0.0735341		0.0162921	0.0140606	0.00899038		0.0326805	0.0187513	0.0166938		0.0259942	0.01565	0.009636		0.0312992	0.0189105	0.0129509		0.0210128	0.0181772	0.00924825		0.0369328	0.0345002	0.0300396		0.00218062	0.00435087	-0.0002415		0.0159107	0.0196934	0.00935625		0.00608537	-0.000374875	0.00242362		0.00679	0.00605887	0.00735838
	32	0.213505	0.167287	0.0741286		0.0263321	0.0101306	0.00903338		0.035579	0.0208183	0.0180652		0.0265472	0.0125565	0.010178		0.0356418	0.0213405	0.0120239		0.0183083	0.0171168	0.00480475		0.0352658	0.0283087	0.0314561		0.00542263	-0.000751125	0.00043		0.0217782	0.0129694	0.0110458		0.00586037	0.000306625	0.00428412		0.004545	0.00793738	0.00589088
	34	0.205244	0.162545	0.0726551		0.0166586	0.0123151	0.00704987		0.0396285	0.0198483	0.0200108		0.0234402	0.013285	0.0098065		0.0311877	0.016529	0.0130584		0.0196143	0.0200183	0.00492675		0.0308493	0.0333733	0.0313216		0.00134562	-0.000581625	-0.0018385		0.0179638	0.0148354	0.0129587		0.00565038	0.00237613	0.00451062		0.005026	0.0121164	0.00593138
	36	0.20762	0.162147	0.0729491		0.0112861	0.00547213	0.00603688		0.0314015	0.0231393	0.0167027		0.0269407	0.017647	0.009308		0.0319802	0.0222025	0.0129414		0.0201813	0.0142023	0.00698375		0.0361858	0.0312897	0.0330011		0.00467112	-0.00429312	0.001065		0.0173497	0.0162809	0.0112657		0.00609887	-0.000269875	0.00489612		0.010778	0.0113464	0.00576038
	38	0.202482	0.164898	0.0724126		0.0244461	0.00944262	0.00749038		0.0323315	0.0213523	0.0198532		0.0283827	0.01377	0.0091955		0.0242473	0.025395	0.0126379		0.0200167	0.0170092	0.00810175		0.0342047	0.0332187	0.0310956		0.00592113	-0.00411613	0.0008385		0.0178402	0.0166424	0.0111162		0.00320587	-0.00415837	0.00383712		0.0121885	0.00939938	0.00450738
	40	0.19914	0.158434	0.0668131		0.00970063	0.00782813	0.00448387		0.031052	0.0158528	0.0153948		0.0284257	0.0126635	0.0121065		0.0315148	0.020105	0.00837887		0.0208333	0.0165853	0.00830625		0.0441698	0.0305702	0.0323421		0.00149263	-0.00772012	-0.0033315		0.0188053	0.0132624	0.0106508		0.00324388	-6.8375e-05	0.00506213		0.006877	0.00424037	0.00515038
	42	0.197303	0.157272	0.0701156		0.0121711	0.00584113	0.00926538		0.0320435	0.0192003	0.0185468		0.0264717	0.0108415	0.008333		0.0257937	0.0243515	0.0122014		0.0208253	0.0145618	0.00744425		0.0352983	0.0346632	0.0313981		0.00529763	-0.00541862	-0.0021215		0.0204927	0.0193784	0.0122208		0.00692837	-0.00243588	0.00387263		0.007141	0.00490487	0.00510288
	44	0.195093	0.151934	0.0664291		0.0184991	0.0145771	0.00604888		0.0359015	0.0174358	0.0189638		0.0274772	0.0191515	0.0096995		0.0326327	0.0197875	0.0113974		0.0200383	0.0125378	0.00696425		0.0324153	0.0305102	0.0302261		0.00813563	-0.00360712	-0.0016275		0.0205798	0.0197709	0.0104683		0.00440287	-0.00469638	0.00289912		0.0097585	0.00649287	0.00440988
	46	0.19708	0.151404	0.0631551		0.0244911	0.00405413	0.00928088		0.034595	0.0154418	0.0162453		0.0252257	0.0150275	0.010216		0.0386877	0.01961	0.0109369		0.0178232	0.0134012	0.00838975		0.0485218	0.0288362	0.0274076		0.00670313	-0.00566912	-0.0021015		0.0270633	0.0186624	0.00921975		0.00657087	-0.00313387	0.00384012		0.003402	0.00830587	0.00500588
	48	0.193113	0.150121	0.0665216		0.00879213	0.00881413	0.00657137		0.0358645	0.0122583	0.0151453		0.0269772	0.011685	0.0126595		0.0206722	0.011444	0.0153204		0.0234057	0.0159643	0.00695275		0.0324603	0.0323912	0.0309671		0.00836813	-0.00427013	-0.0004865		0.0252198	0.0243369	0.0121998		0.00322487	-0.00655537	0.00216813		0.011767	0.00551137	0.00398487
	50	0.191838	0.153614	0.0671581		0.0168161	0.0143931	0.00444587		0.0332005	0.0164103	0.0167878		0.0257442	0.020672	0.013124		0.0303873	0.0188705	0.00936987		0.0261878	0.0177863	0.00507875		0.0319738	0.0284892	0.0326446		0.00194263	-0.00346763	0.0005		0.0202462	0.0151169	0.0107948		0.00126487	-0.00158938	0.00728712		0.006493	0.00928288	0.00559987
	52	0.191516	0.153689	0.0645571		0.0284941	0.0126706	0.00229837		0.0283785	0.0146802	0.0175438		0.0292757	0.023226	0.0063625		0.0232787	0.018841	0.0102854		0.0212638	0.0142778	0.00621525		0.0308363	0.0283238	0.0302876		0.00333563	-0.00435212	0.000966		0.0187033	0.00782637	0.0118133		0.00761837	-0.000343875	0.00545512		0.0075205	0.00818837	0.00597638
	BRET mGi & marker a-linolenic acid
	Time (minutes)	Kras (PM)				Rab4 (EE/RE)				Rab5 (EE)				Rab7 (LE)				Rab9 (LE/TG)				Rab11a (RE)				Rab11b (RE)				Vsp29 (Retromer)				Rab1 (ER)				Rab6 (G/TG)				Rab8 (TG)
	-6	-0.00186	-0.0003625	-0.00153975		0.00356425	0.000527875	0.00157275		0.00142388	0.00122012	0.000457125		-0.00352563	0.001177	-0.00118588		-0.0027565	0.003734	0.000122		-0.00183488	-4.9625e-05	-6.0125e-05		0.0128926	-0.000184375	-0.000326		-0.00252988	0.00169588	0.00074425		0.00323813	0.0015135	0.0006865		-0.001432	0.00271675	0.00036375		-0.00028475	-0.00115975	-0.00208512
	-4	0.00219	-0.0009065	-0.00084275		-0.00093975	-0.000301625	-0.00030775		5.9375e-05	-0.000926375	0.000749625		-0.00170012	-0.002958	-0.000410375		-0.0006955	0.002909	0.0006025		0.00112163	0.000372375	-0.000402625		-0.00149737	-0.00142738	-2.2e-05		0.000493125	-8.4125e-05	-0.00117925		-5.2375e-05	-8.35e-05	-0.0012985		-0.0021715	-0.00038725	-0.00091325		-0.00147125	-4.075e-05	0.000365375
	-2	-0.0002945	0.0011895	0.00025325		-0.00157975	0.000535375	-0.00059225		-0.00139763	-0.000539875	-0.000646875		0.00190187	0.000705	4.625e-06		0.001805	0.003812	-0.0010475		0.00102713	-0.00163712	0.000440375		-0.00698437	-0.000266875	0.000232		0.000680625	-0.00180362	-0.00023775		-0.00224188	-0.0004575	0.001123		0.0025365	-0.00153425	0.00046975		0.00032875	0.00117525	-4.6625e-05
	0	-3.55e-05	7.95e-05	0.00212925		-0.00104475	-0.000761625	-0.00067275		-8.5625e-05	0.000246125	-0.000559875		0.00332388	0.001076	0.00159162		0.001647	0.003623	0.000323		-0.000313875	0.00131438	2.2375e-05		-0.00441088	0.00187863	0.000116		0.00135613	0.000191875	0.00067275		-0.000943875	-0.0009725	-0.000511		0.001067	-0.00079525	7.975e-05		0.00142725	2.525e-05	0.00176637
	2	0.153203	0.0821105	0.0494827		0.00741525	0.00190537	0.00425125		0.0124994	0.00478363	0.00577012		0.0169559	0.0134965	0.00457412		0.0123605	0.007287	0.004912		0.0150391	0.00641488	0.00425688		0.0154891	0.0201861	0.01198		0.00169762	0.000328375	-0.00023225		0.00569262	0.004602	0.0067505		0.006466	0.00114225	0.00126425		3.675e-05	-0.00102425	0.00214438
	4	0.153219	0.0922085	0.0503438		0.00860425	-0.000615625	0.00279275		0.0158989	0.00800413	0.00528763		0.0113199	0.007528	0.00375813		0.009559	0.00927	0.0051195		0.0143356	0.00534738	0.00402588		0.0215081	0.0182051	0.011933		0.00130862	-0.00254863	-0.00043725		0.00925463	0.005122	0.004345		0.003065	0.00188025	0.00088575		0.00507325	0.00216225	0.00118138
	6	0.151342	0.0884905	0.0518663		0.00950925	0.000247375	0.00290475		0.0111104	0.00914213	0.00575762		0.0121904	0.0078785	0.00523213		0.0090195	0.008347	0.003772		0.0113151	0.00459288	0.00430238		0.0257996	0.0207726	0.0122285		0.00216362	-0.000304625	0.00204475		0.00972863	0.009596	0.0048005		0.002444	-0.00110525	-0.00197675		0.00297375	-0.00136875	0.000556375
	8	0.143267	0.0822295	0.0497083		0.00751825	0.00123938	0.00219575		0.0137219	0.00914862	0.00443762		0.0118759	0.007281	0.00355763		0.009908	0.0071215	0.003973		0.0111561	0.00563288	0.00382438		0.0244766	0.0185846	0.0125305		0.000102125	-0.000483625	0.00017175		0.00433912	0.0060735	0.002949		0.0056225	0.00089875	0.00105925		0.00320675	-0.00069575	-9.3625e-05
	10	0.130616	0.0726955	0.0450512		0.00831175	0.00281587	0.00550125		0.0130749	0.00532162	0.00432713		0.0104129	0.0117145	0.00452063		0.0122815	0.0064445	0.0045865		0.00822512	0.00540888	0.00375637		0.0217801	0.0216576	0.0132215		-0.000803375	-0.00360813	-0.00048275		0.00968012	0.0030165	0.0034205		0.0017155	0.00360575	0.00189775		0.00081625	0.00116375	0.000397375
	12	0.119208	0.0710205	0.0408958		0.00881025	0.00172638	0.00365525		0.0156504	0.00651363	0.00584962		0.0151644	0.0068885	0.00308613		0.0106475	0.0063815	0.0040795		0.0105006	0.00603788	0.00410138		0.0262481	0.0194916	0.0123095		0.00367663	-0.00116762	-0.00131525		0.0104431	0.007656	0.002692		0.0035365	0.00276075	-0.00073025		0.00280675	-0.00179725	0.00157638
	14	0.110521	0.0665705	0.0397822		0.00915475	0.00209088	0.00441575		0.0162634	0.00543563	0.00166462		0.0128014	0.0076435	0.00454913		0.0112005	0.00897	0.0040525		0.00957812	0.00592637	0.00382288		0.0214256	0.0188466	0.0120845		0.00148362	-0.00369962	-0.00158375		0.0124681	0.0051865	0.0063665		0.000204	0.00118425	-0.00020975		0.00438475	-4.175e-05	0.00168887
	16	0.104218	0.0596465	0.0361103		0.0117242	-0.00131763	0.00310525		0.0150359	0.00782962	0.00464762		0.0155484	0.0095225	0.00358213		0.0111655	0.005216	0.003346		0.00881713	0.00447338	0.00429437		0.0202426	0.0181351	0.0094275		0.00440063	-0.000994625	0.00040025		0.0116331	0.0075225	0.005313		0.0013815	0.00364575	-0.00011775		0.00454825	-0.00016525	0.000702375
	18	0.0954785	0.054818	0.0326052		0.0130003	0.000897875	0.00249175		0.0100634	0.00662462	0.00366363		0.0117289	0.0093245	0.00390113		0.010004	0.0092565	0.004537		0.0110716	0.00522988	0.00422887		0.0225806	0.0189561	0.0108935		0.00177712	-0.00216913	-0.00184975		0.0126756	0.012488	0.004185		-0.000502	0.00258175	-0.00040925		0.00347775	0.00031225	0.00111188
	20	0.086415	0.052196	0.0294463		0.0133762	0.00313438	0.00294325		0.0139159	0.00491412	0.00550812		0.0117129	0.0095085	0.00196813		0.0144045	0.0042075	0.0032325		0.00644262	0.00561187	0.00279138		0.0221591	0.0166251	0.0099955		0.00629163	-0.000408125	-0.00058625		0.0137231	0.0073605	0.00491		-0.000476	0.00549075	-0.00076825		0.00713475	0.00168225	0.00108688
	22	0.0778065	0.0462815	0.0295448		0.0124058	-0.00231262	0.00502725		0.0170374	0.00723813	0.000314125		0.00898387	0.0098655	0.00252713		0.007272	0.009012	0.0024595		0.00918713	0.00391388	0.00284738		0.0265286	0.0169836	0.009373		0.00363663	-0.00547663	-0.00185475		0.00906262	0.0043595	0.0059585		0.002489	0.00025475	0.00087075		0.00196675	0.00036525	-0.000434125
	24	0.0737215	0.04275	0.0294048		0.0116813	-0.000102625	0.00408425		0.0102199	0.00642863	0.00156662		0.0104024	0.0044395	0.00506663		0.0086085	0.003614	0.0024605		0.00574162	0.00120488	0.00205937		0.0151576	0.0157826	0.009907		0.00564013	-0.00412263	-0.00061225		0.0163236	0.0058345	0.0051805		-0.0008905	0.00094675	0.00034075		0.00303975	0.00154025	-0.000449125
	26	0.068442	0.0418085	0.0272292		0.00934575	-0.00126862	0.00498175		0.0106584	0.00475512	0.00351362		0.00831487	0.003843	0.00245263		0.0071375	0.0073875	0.0037405		0.00771762	0.00321938	0.00405988		0.0142676	0.0156976	0.008499		0.00163613	-0.00292213	-0.00136875		0.0138666	0.0063715	0.0043495		-0.0035385	0.00162925	-0.00046425		0.00137325	0.00088475	-0.00167312
	28	0.064022	0.0371645	0.0244552		0.00903825	0.000200375	0.00288525		0.0112274	0.00383513	0.00119862		0.0129354	0.0085795	0.00273263		0.0069835	0.0073575	0.001526		0.00415862	0.00161187	0.00112038		0.0169796	0.0155336	0.007177		0.00234762	-0.00380663	-0.00109425		0.0126156	0.0064285	0.0037605		-0.002414	0.00491075	4.275e-05		0.00240925	0.00057375	-0.00112062
	30	0.056362	0.0363735	0.0211957		0.00370625	0.00145287	0.00200625		0.0100799	0.00473912	0.00184662		0.00566287	0.0032785	-0.000119375		0.008225	0.006184	0.00236		0.00589412	0.00337088	0.00210538		0.0150396	0.0175946	0.0081335		-0.00120688	-0.00169613	-0.00021125		0.0116756	0.0074675	0.003903		0.0020285	-0.00313025	-0.00012125		0.00576175	0.00087025	0.000777375
	32	0.0589775	0.0341765	0.0198187		0.0103607	-0.00312113	0.00440175		0.00627287	2.8625e-05	0.00351262		0.00762037	0.0055185	0.00160912		0.0079835	0.0040445	0.0046875		0.00338562	0.00692738	0.000267375		0.0170731	0.00760412	0.0086025		0.00193313	-0.00516413	-0.00054725		0.0152076	0.004426	0.0036215		-0.0017375	0.00195325	0.00158075		0.00670525	-0.00248225	0.000684875
	34	0.053008	0.029606	0.0197282		0.00976275	-0.00212462	0.00129625		0.00982238	0.00560613	0.00525063		0.00609937	0.0039855	0.00228263		0.008659	0.0031125	0.0052135		0.00112913	0.00477538	2.4375e-05		0.00658862	0.0174576	0.0082215		-0.00275738	-0.00311913	-0.00069725		0.0145656	0.006813	0.0045805		-0.001853	0.00044225	0.00233575		0.00582875	-0.00182475	0.00165788
	36	0.054279	0.027044	0.0201757		0.00239475	-0.00803862	0.00139325		0.00870937	0.00541363	0.00227613		0.00621837	0.008095	0.00297963		0.013623	0.0070725	0.003562		0.00845662	-0.00496562	-0.000384125		0.0119311	0.0151496	0.0075035		0.00341762	-0.00815913	-0.00219625		0.0109796	0.0039565	0.003078		-0.002033	-0.00175525	0.00189725		0.00217725	0.00247175	-0.000577125
	38	0.0467015	0.030021	0.0183977		0.0101188	-0.00733463	0.00250425		0.00752237	0.00346613	0.00552563		0.00230187	0.0054395	0.000970125		0.005653	0.008145	0.0033625		0.00227562	0.000597875	0.000374875		0.0118551	0.0129316	0.008095		0.00374162	-0.00502613	-0.00167225		0.0115491	0.0059635	0.003528		-0.004095	0.00204625	0.00109675		0.00460525	-0.00197225	-0.00141912
	40	0.048289	0.025223	0.0176493		0.00319175	-0.00325962	0.00167975		0.00543737	0.00479213	0.00395163		0.00356337	0.0044495	0.00310813		0.009172	0.005218	0.001417		0.00358913	0.00467188	0.00134237		0.00715212	0.0101496	0.008045		0.00260863	-0.00534962	-0.00201475		0.0102631	0.0018315	0.0039015		-0.005486	-0.00304775	0.00233925		-0.00122975	3.625e-05	-7.2125e-05
	42	0.036389	0.022998	0.0176863		0.00269675	-0.00620612	0.00357425		0.00608788	0.00499713	0.00234012		0.00575537	0.007399	0.000100625		0.000451	0.0073905	0.0020145		-0.000110875	-0.00124913	-0.000487125		0.0114176	0.00860362	0.0057795		0.00593113	-0.00511713	-0.00024775		0.00931262	0.008045	0.0055465		-0.005489	-0.00434675	-2.825e-05		0.00353925	-0.00500275	-0.00262212
	44	0.037997	0.020506	0.0160913		0.00517525	0.00194888	0.00525625		0.00797487	0.00621863	0.00219913		0.0105719	0.0124575	0.00326812		0.005544	0.0032905	0.00283		0.00181663	0.00278438	0.00272738		0.00655263	0.0150031	0.0062475		0.00327263	-0.00220012	0.00014975		0.00798863	0.004469	0.0054215		-0.0099715	-0.00786525	0.00116325		0.00069625	-0.00187575	-0.00320562
	46	0.038098	0.0196865	0.0159872		0.00852975	-0.0177611	0.00649525		0.00646188	0.000758125	-5.6875e-05		0.00388737	0.006136	0.00285962		0.0072385	0.0090825	0.000329		-0.000672875	0.000382875	0.00215138		0.0153546	0.00609062	0.006005		0.00299663	-0.00847762	-0.00580025		0.0142526	0.0052195	0.004177		0.000983	-0.00309225	0.00145425		0.00152225	0.00056725	-0.00141562
	48	0.034959	0.021186	0.0163732		-0.00729375	-0.00617262	0.00214825		0.00979837	-0.00143138	-0.00119688		0.00639787	0.0020405	0.00243213		0.004965	0.0054215	0.0010205		0.0110656	-0.00230263	0.00101838		0.00411713	0.0129411	0.007025		0.00720363	-0.00713313	0.00123825		0.0171021	0.007136	0.002014		-0.0024365	-0.00429175	-0.00193225		-0.00110675	-0.00958225	-0.00224713
	50	0.0321305	0.015548	0.0159827		0.00348175	-0.00441763	0.00281675		0.00883088	0.00177762	0.000808625		-0.000636125	0.0047215	0.00689663		0.0058105	0.002821	0.0007475		0.00991813	0.00178288	-0.000420125		0.000554125	0.00992512	0.0085995		0.000588625	-0.00607162	0.00214875		0.0155996	0.00608	0.0036645		-0.0011495	-0.00405325	0.00398825		0.00239625	-8.275e-05	0.000464875
	52	0.0279515	0.018048	0.0146248		0.00769875	-0.00492962	-0.00166475		0.00464337	0.00360862	-0.000365375		0.00758337	0.0048625	0.00259663		0.0001565	0.004977	0.00201		0.00372363	-0.00199362	0.000950375		-0.000547875	0.00334412	0.002842		0.00104013	-0.000933625	-0.00039575		0.00664313	-0.000887	0.0010845		0.0003785	-0.00162325	0.00213525		0.00503625	0.00535475	0.00168088
	BRET mGo & marker TUG-891
	Time (minutes)	Kras (PM)				Rab4 (EE/RE)				Rab5 (EE)				Rab7 (LE)				Rab9 (LE/TG)				Rab11a (RE)				Rab11b (RE)				Vsp29 (Retromer)				Rab1 (ER)				Rab6 (G/TG)				Rab8 (TG)
	-6	-0.00160438	0.0002275	-0.000287667		0.000109667	-0.00135067	0.00139367		3.775e-05	0.0003285	0.001139		0.00111075	-0.00110837	-0.00130275		-0.000820125	-0.000774375	0.00060125		-0.00141158	-0.00068625	-0.0014475		0.00352987	0.00241875	0.00185988		-0.001032	-0.000779125	0.00110688		-0.0002825	-0.000933125	-0.00217025		0.00182592	3.33333e-07	-0.000280083		0.00033725	0.000802	0.0006665
	-4	0.000995625	-2.25e-05	-0.0003		-0.000313667	-0.000806	0.000189333		-0.00076625	-0.000477	0.001836		-0.00022775	0.000410125	-0.00225225		0.00199988	-3.375e-06	0.00094025		-0.00033125	0.00046175	0.000263833		0.000913875	0.00160325	-0.00112913		0.0005955	-1.4125e-05	-0.00108512		-0.0002885	-0.000446625	6.325e-05		0.00072725	-0.000218333	-0.000298083		0.00013625	0.001126	-0.0005
	-2	0.000610625	-0.0001915	5.66667e-05		0.000534667	0.000456	-0.000219		0.00064225	-0.000322	-0.001079		-0.00033325	0.00166562	0.00152575		-0.000864625	-0.000460875	-0.00079975		0.000978417	2.575e-05	0.000231167		-0.000278125	-0.00041275	-0.000311125		8.7e-05	0.000754375	-0.000102125		0.0001955	-0.000301125	0.00040675		-0.00132275	0.000590333	9.49167e-05		-0.00060625	-0.000702	-2e-05
	0	-1.875e-06	-1.35e-05	0.000531		-0.000330667	0.00170067	-0.001364		8.625e-05	0.0004705	-0.001896		-0.00054975	-0.000967375	0.00202925		-0.000315125	0.00123862	-0.00074175		0.000764417	0.00019875	0.0009525		-0.00416562	-0.00360925	-0.000419625		0.0003495	3.8875e-05	8.0375e-05		0.0003755	0.00168087	0.00170025		-0.00123042	-0.000372333	0.00048325		0.00013275	-0.001226	-0.0001465
	2	0.231287	0.214771	0.165075		0.034276	0.0131083	0.011704		0.0465718	0.050429	0.0562075		0.0291363	0.0338816	0.0382868		0.0116844	0.0212396	0.0254728		0.0428798	0.0505951	0.0654822		0.0634209	0.0560322	0.0947454		0.0010035	-0.00399163	0.00257638		0.024607	0.0239119	0.0350167		0.0165939	0.00688633	0.00283158		0.0135038	0.008657	0.0140995
	4	0.250054	0.239115	0.183665		0.0401343	0.0156187	0.00955633		0.0528728	0.0566695	0.0623595		0.0412517	0.0397886	0.0436057		0.0176434	0.0261581	0.0266763		0.0491908	0.0546827	0.0694902		0.0667619	0.0573582	0.1041		0.0044345	0.00123087	0.00233438		0.0290045	0.0338379	0.0403468		0.0273322	0.0108427	0.00568258		0.0106742	0.0069895	0.014094
	6	0.242765	0.228681	0.190492		0.044367	0.020416	0.0145253		0.0532728	0.058523	0.0660365		0.0445912	0.0403576	0.0475088		0.0194169	0.0299226	0.0292007		0.0530221	0.0563594	0.0732982		0.0687629	0.0550242	0.108347		0.003739	-0.000696625	0.00300188		0.028904	0.0346214	0.0438993		0.0281542	0.0130667	0.0102049		0.00926125	0.0083385	0.0126255
	8	0.231034	0.217678	0.18622		0.0460213	0.0238493	0.0178007		0.0556507	0.0605065	0.0666265		0.0513067	0.0463201	0.0533953		0.0245284	0.0328091	0.0308533		0.0520971	0.0567921	0.0727615		0.0662699	0.0527152	0.108284		0.0035685	0.00173688	0.000298875		0.0285875	0.0378489	0.0445033		0.0264322	0.0142473	0.0114626		0.0119302	0.0079025	0.0120195
	10	0.220304	0.205609	0.182668		0.0498097	0.0239287	0.0187707		0.0574662	0.0615315	0.0676515		0.0535142	0.0461716	0.0532057		0.0281994	0.0294216	0.0284587		0.0514481	0.0565231	0.0710802		0.0660074	0.0541432	0.110446		0.004462	0.00122288	5.5375e-05		0.031236	0.0369379	0.0478963		0.0282323	0.015192	0.0103556		0.0127472	0.009088	0.012092
	12	0.212294	0.194488	0.173267		0.0511113	0.0270837	0.0204223		0.0579457	0.0615435	0.071582		0.0547952	0.0480441	0.0565827		0.0286249	0.0301066	0.0313447		0.0511994	0.0549341	0.0701505		0.0662064	0.0494633	0.108864		0.0036815	0.00124788	0.00139538		0.0296645	0.0409334	0.0453542		0.0249319	0.015903	0.0113459		0.0132043	0.0068285	0.012745
	14	0.203645	0.184445	0.164517		0.0549047	0.0267203	0.0231463		0.0550122	0.062701	0.071748		0.0540558	0.0472941	0.0556972		0.0303969	0.0297861	0.0319228		0.0496691	0.0532751	0.0677065		0.0616944	0.0507512	0.111427		0.0032995	0.00343487	0.000927875		0.030196	0.0398624	0.0483172		0.0315019	0.014739	0.0103873		0.0142358	0.008351	0.014089
	16	0.198078	0.178809	0.157814		0.0527483	0.0282563	0.0251077		0.0592393	0.0633345	0.0722985		0.0540823	0.0465691	0.0589397		0.0315989	0.0334661	0.0366672		0.0488864	0.0536164	0.0685398		0.0581709	0.0513108	0.1086		0.0037	0.00128588	0.000758875		0.0314185	0.0455064	0.0510628		0.0293122	0.0145913	0.0125863		0.0148118	0.0119015	0.0127705
	18	0.18967	0.173973	0.152174		0.0553603	0.029617	0.0242743		0.0592927	0.066022	0.07179		0.0590608	0.0490726	0.0577107		0.0367069	0.0377341	0.0333983		0.0478984	0.0524711	0.0673988		0.0582744	0.0518228	0.108053		0.002649	0.000753375	-0.00111012		0.036141	0.0471769	0.0526312		0.0336303	0.0153563	0.0140763		0.0141868	0.0111245	0.0137875
	20	0.183981	0.16806	0.147148		0.054398	0.0302407	0.027245		0.0601767	0.066309	0.075726		0.0588907	0.0475366	0.0621578		0.0330859	0.0327416	0.0358188		0.0475294	0.0543354	0.0649605		0.0586774	0.0456237	0.106919		0.0053155	0.00325988	0.00210537		0.0360945	0.0456624	0.0530663		0.0292709	0.015898	0.0124473		0.0137672	0.01312	0.0151865
	22	0.183203	0.164382	0.143331		0.0634723	0.0291433	0.0260453		0.0581808	0.0665305	0.0756385		0.0596917	0.0500381	0.0609882		0.0346804	0.0360181	0.0368158		0.0473628	0.0533441	0.0654562		0.0548484	0.0503152	0.106569		0.0006535	0.00105037	0.00120438		0.0376595	0.0430489	0.0547923		0.0355786	0.0143167	0.0145949		0.0128103	0.00828	0.0144475
	24	0.179468	0.156744	0.139618		0.0576867	0.032134	0.030345		0.0647722	0.067029	0.0756405		0.0579682	0.0461186	0.0633017		0.0374014	0.0389051	0.0383623		0.0466188	0.0528988	0.0656115		0.0486584	0.0520077	0.104193		0.000933	0.00147687	0.00189437		0.0368575	0.0417404	0.0562713		0.0348269	0.016411	0.0142773		0.0179962	0.011878	0.015234
	26	0.175451	0.156382	0.138354		0.058389	0.0316453	0.0282527		0.0611133	0.067428	0.077116		0.0654653	0.0501916	0.0619842		0.0394919	0.0384081	0.0372242		0.0455641	0.0532547	0.0667682		0.0520049	0.0468963	0.103746		0.003441	-0.000448625	0.00228388		0.0401105	0.0410269	0.0602017		0.0326889	0.0169463	0.0138426		0.0179308	0.0096625	0.017768
	28	0.171102	0.152976	0.132146		0.0659443	0.0336347	0.0306143		0.0603593	0.0636705	0.0749585		0.0601252	0.0520031	0.0654842		0.0364689	0.0369536	0.0399368		0.0442881	0.0539201	0.0651225		0.0401879	0.0482378	0.104291		0.0014215	-0.000426125	0.00228687		0.0375935	0.0452824	0.0628343		0.0336193	0.0175457	0.0158372		0.0173403	0.013175	0.017494
	30	0.169154	0.148534	0.131398		0.0601507	0.0360413	0.0305367		0.0602842	0.0621755	0.0795765		0.0630148	0.0507916	0.0627063		0.0418859	0.0367526	0.0374217		0.0452154	0.0528628	0.0629795		0.0401804	0.0496218	0.100628		0.00242	0.000996875	0.000802375		0.0390705	0.0328474	0.0649607		0.0335016	0.0183447	0.0142913		0.0166218	0.012304	0.0150595
	32	0.165651	0.150994	0.130382		0.0657657	0.033129	0.0301183		0.0606097	0.064469	0.077906		0.0584172	0.0477341	0.0666348		0.0375954	0.0361141	0.0365362		0.0459588	0.0514971	0.0642955		0.0434714	0.0529517	0.0968284		0.0025365	0.00110737	-0.000953125		0.041161	0.0375194	0.0618223		0.0386392	0.019547	0.0147463		0.0161312	0.0132225	0.011743
	34	0.167349	0.145563	0.128008		0.065068	0.0350607	0.0319123		0.0619553	0.0652975	0.0778225		0.0618652	0.0524256	0.0681917		0.0399699	0.0396611	0.0351232		0.0431834	0.0510201	0.0660158		0.0450574	0.0478297	0.0997699		0.0042785	0.00423437	0.00135788		0.040365	0.0361214	0.0626578		0.0422776	0.018855	0.0160206		0.0191783	0.0140675	0.019217
	36	0.162401	0.141479	0.128316		0.07017	0.0329437	0.031853		0.0667652	0.062568	0.0784545		0.0607293	0.0459281	0.0695393		0.0414214	0.0391631	0.0427608		0.0437078	0.0491928	0.0625762		0.0397529	0.0519332	0.0965074		0.001555	0.00340987	0.00193438		0.0434045	0.0301884	0.0634718		0.0371956	0.0197547	0.0145263		0.0173633	0.009814	0.0145455
	38	0.156613	0.139283	0.123385		0.071366	0.035668	0.0317613		0.0588197	0.065815	0.0820795		0.0679113	0.0581721	0.0692428		0.0446784	0.0454591	0.0382603		0.0446121	0.0499807	0.0669312		0.0279499	0.0557752	0.0965779		0.004187	0.00273287	0.000361875		0.036277	0.0244239	0.0641308		0.0370416	0.0162483	0.0156186		0.0220597	0.0143025	0.0178375
	40	0.164132	0.141301	0.127785		0.0724553	0.0324317	0.0321037		0.0634362	0.066335	0.079422		0.0696898	0.0546101	0.0681328		0.0423239	0.0433291	0.0430273		0.0457451	0.0511607	0.0631728		0.0336994	0.0712498	0.0889619		0.0027855	-0.000764625	0.00262787		0.042696	0.0300829	0.0633033		0.0387986	0.0186977	0.0167296		0.0165512	0.0143145	0.017087
	42	0.156838	0.146903	0.125955		0.0728697	0.035479	0.0317583		0.0681613	0.060857	0.0773865		0.0623703	0.0541471	0.0665468		0.0418899	0.0369671	0.0412092		0.0439521	0.0508221	0.0643102		0.0404304	0.0593067	0.0886444		0.001097	0.00358638	-0.00255812		0.0404635	0.0278929	0.0626458		0.0381919	0.018968	0.0145906		0.0185503	0.013591	0.013638
	44	0.154701	0.139015	0.124287		0.065888	0.033205	0.034903		0.0648637	0.0631555	0.0798795		0.0669297	0.0498876	0.0786437		0.0341629	0.0415816	0.0353353		0.0452388	0.0508451	0.0600258		0.0491724	0.0571598	0.0901409		0.00145	0.00144187	0.00399738		0.046471	0.0308354	0.0656193		0.0409296	0.0199383	0.0171723		0.0151112	0.006316	0.009379
	46	0.161027	0.139679	0.118386		0.080721	0.0355427	0.033678		0.0710362	0.068425	0.0792305		0.0673767	0.0524051	0.0620817		0.0425899	0.0370776	0.0333382		0.0423144	0.0504271	0.0627025		0.0441399	0.0642917	0.0788684		0.0044185	0.00469638	-0.000580125		0.030073	0.0281019	0.0639722		0.0432706	0.018497	0.0141923		0.0285748	0.0160565	0.0134115
	48	0.155815	0.141624	0.120675		0.069384	0.037748	0.032447		0.0676642	0.0737845	0.08401		0.0602603	0.0422646	0.0709178		0.0538874	0.0584756	0.0453468		0.0417418	0.0509731	0.0617978		0.0416709	0.0612787	0.0903179		-0.000446	-0.00451612	0.00374088		0.0389495	0.0288704	0.0597838		0.0433413	0.0196093	0.0156256		0.0175978	0.0061465	0.012569
	50	0.157155	0.140093	0.120258		0.070296	0.035399	0.031801		0.0606977	0.0662755	0.0850815		0.0702437	0.0520776	0.0775562		0.0449589	0.0430801	0.0429232		0.0460174	0.0501951	0.0610725		0.0529824	0.0729483	0.0804199		0.0081095	0.00270637	-0.00129463		0.025515	0.0263994	0.0618963		0.0475996	0.0190717	0.0153989		0.0207062	0.020849	0.0199865
	52	0.154281	0.145591	0.121833		0.071364	0.0367767	0.0329877		0.0679488	0.0601075	0.077735		0.0624198	0.0412776	0.0753002		0.0414419	0.0308586	0.0417303		0.0413431	0.0506417	0.0616892		0.0484694	0.0563928	0.0830299		-0.003166	-0.00161112	-0.00211012		0.0460395	0.0381929	0.0600892		0.0372709	0.022879	0.0139513		0.0191498	0.0117265	0.014409
	BRET mGo & marker CpdA
	Time (minutes)	Kras (PM)				Rab4 (EE/RE)				Rab5 (EE)				Rab7 (LE)				Rab9 (LE/TG)				Rab11a (RE)				Rab11b (RE)				Vsp29 (Retromer)				Rab1 (ER)				Rab6 (G/TG)				Rab8 (TG)
	-6	0.000609375	0.00149938	-0.00128475		-0.00486508	-0.00328575	-0.00194642		0.0002065	0.00141013	-0.00016825		-3.6375e-05	0.002029	7.775e-05		0.000719375	-0.00134688	-0.000603375		-0.00133392	-0.0009185	-0.000657833		-0.000843625	0.00210425	9.1875e-05		0.00091625	0.00109063	0.000732		-0.003289	-0.00141087	-0.003403		0.00136958	-0.00151508	-0.00164592		-0.000837375	9.95e-05	0.000347125
	-4	-0.00144212	-0.000948625	-0.00015675		-0.00018575	-0.000357417	0.000453917		-0.0006555	-0.000460875	0.00094425		0.00127113	0.0008575	0.00073075		-0.000423625	-0.000668875	-0.000481375		-0.000512417	6.71667e-05	-0.000328167		0.000241375	0.00141525	-0.000328625		0.00023925	-0.000430375	-0.0011335		-0.001222	-0.000247875	-0.0014835		0.00134658	-0.00090975	-0.000176583		-0.000872875	-0.00022	-0.000624375
	-2	-0.000697125	-0.000831625	-0.00026025		0.00217492	0.00039325	0.00071025		0.0001395	-0.00134388	-4.275e-05		0.00101412	-0.001751	3.025e-05		0.000118375	0.00122463	0.00112063		0.000897917	0.000535833	0.000531833		0.00111337	-0.00089025	7.3875e-05		-0.00048475	0.000259625	0.0002625		0.0020895	0.000205625	0.0018615		-0.00160408	0.00090525	0.00067175		0.00137663	0.0001035	-0.000556375
	0	0.00152987	0.000280875	0.00170175		0.00287592	0.00324992	0.00078225		0.0003095	0.000394625	-0.00073325		-0.00224887	-0.0011355	-0.00083875		-0.000414125	0.000791125	-3.5875e-05		0.000948417	0.0003155	0.000454167		-0.000511125	-0.00262925	0.000162875		-0.00067075	-0.000919875	0.000139		0.0024215	0.00145312	0.003025		-0.00111208	0.00151958	0.00115075		0.000333625	1.7e-05	0.000833625
	2	0.174343	0.189314	0.209071		0.0127926	0.0146429	0.0101889		0.0342685	0.0317706	0.0522662		0.0232191	0.0225645	0.0225188		0.0272489	0.0242211	0.0333186		0.0389856	0.0429115	0.0533658		0.0444029	0.0387658	0.0748029		-0.00278075	-0.00403838	0.000676		0.020649	0.0204321	0.0313085		0.00898458	0.00756592	0.00422775		0.00662163	0.009964	0.0151851
	4	0.230339	0.220635	0.224015		0.0295603	0.0180366	0.0121779		0.047208	0.0458261	0.0631492		0.0310126	0.031829	0.0257923		0.0268744	0.0266671	0.0382716		0.0508546	0.0524498	0.0702488		0.0533514	0.0482413	0.0845799		0.00091825	-0.000540875	0.0004655		0.0248225	0.0280601	0.0368765		0.0140036	0.0109183	0.00579342		0.00845812	0.0105215	0.0148296
	6	0.223495	0.214129	0.216424		0.0299756	0.0206776	0.0141572		0.047777	0.0458201	0.0673332		0.0324511	0.0318865	0.0297098		0.0249024	0.0268591	0.0428831		0.0541934	0.0540918	0.0735365		0.0527224	0.0468467	0.0919719		-5.775e-05	-0.00207838	0.0037105		0.0243625	0.0284971	0.0411965		0.0154886	0.0134263	0.00824642		0.00710563	0.0090665	0.0140311
	8	0.2101	0.202109	0.205933		0.0369123	0.0227643	0.0167369		0.0483745	0.0486596	0.0690452		0.0353741	0.033562	0.0307222		0.0276944	0.0271101	0.0439821		0.0540737	0.0543318	0.0732488		0.0505609	0.0456517	0.0928094		0.00170975	-0.00268887	0.0014725		0.0248015	0.0293726	0.041778		0.0147449	0.0138853	0.00803542		0.0101816	0.0072665	0.0137631
	10	0.197546	0.189349	0.19406		0.0357443	0.0220879	0.0175586		0.052323	0.0500686	0.0688957		0.0374646	0.0351585	0.0284072		0.0296094	0.0268206	0.0442326		0.0538401	0.0536765	0.0705892		0.0491209	0.0460882	0.0950794		-0.00027025	-0.000764375	-0.0008575		0.0261975	0.0293636	0.044085		0.0172546	0.0137869	0.00853408		0.00977463	0.009757	0.0151341
	12	0.188752	0.18053	0.184591		0.0391903	0.0251843	0.0164743		0.05378	0.0509416	0.0742903		0.0356516	0.0379495	0.0325523		0.0276364	0.0274161	0.0449581		0.0526189	0.0520888	0.0694772		0.0477539	0.0441378	0.0929269		0.00127625	-0.00312137	0.000297		0.024349	0.0306946	0.0446		0.0160899	0.0150022	0.00848475		0.0101631	0.0072645	0.0155316
	14	0.178078	0.170881	0.176139		0.0397136	0.0244536	0.0206572		0.053519	0.0508166	0.0719613		0.0374301	0.036314	0.0313922		0.0322024	0.0255136	0.0454741		0.0523898	0.0515035	0.0692368		0.0422444	0.0447832	0.0954559		0.00120625	-0.00145288	0.002443		0.024387	0.0290521	0.048022		0.0178119	0.0144236	0.00979808		0.0107536	0.0088905	0.0164886
	16	0.173664	0.162553	0.17028		0.0398129	0.0264843	0.0201283		0.05417	0.0520006	0.0724072		0.0397516	0.0364145	0.0349168		0.0334169	0.0292806	0.0473901		0.0510526	0.0515992	0.0689615		0.0429694	0.0436218	0.0939999		0.00279875	-0.00405537	0.00192		0.026823	0.0316381	0.0487715		0.0175002	0.0154346	0.0100504		0.0107016	0.0094375	0.0143631
	18	0.165118	0.159209	0.165163		0.0415473	0.0272879	0.0168516		0.055543	0.0519636	0.0740122		0.0396366	0.0369045	0.0320068		0.0332679	0.0269331	0.0479506		0.0501776	0.0491188	0.0659012		0.0384764	0.0443358	0.0953394		0.00109825	-0.00197188	0.0009685		0.030772	0.0306281	0.051854		0.0195383	0.0152786	0.0127731		0.0109386	0.00694	0.0155966
	20	0.161487	0.153778	0.158143		0.0432159	0.0290373	0.0206636		0.0546735	0.0527676	0.0757307		0.0392216	0.0391395	0.0351412		0.0321119	0.0302016	0.0490591		0.0495806	0.0508308	0.0670042		0.0414919	0.0393067	0.0952474		0.00257725	0.00104713	0.0005195		0.029709	0.0315496	0.054321		0.0199149	0.0173692	0.0109117		0.0134726	0.009291	0.0144051
	22	0.156038	0.147734	0.152982		0.0485129	0.0282846	0.0198426		0.056195	0.0525691	0.0765562		0.0406906	0.0404655	0.0348487		0.0341704	0.0308796	0.0482901		0.0468381	0.0497725	0.0677902		0.0381864	0.0415082	0.0954884		-0.00053075	-0.00168538	0.000314		0.033483	0.0264561	0.054078		0.0204743	0.0146922	0.0113364		0.0119056	0.0079645	0.0167521
	24	0.151112	0.139425	0.146299		0.0446866	0.0293559	0.0204956		0.059056	0.0547086	0.0744843		0.0421576	0.0376355	0.0367803		0.0374099	0.0269411	0.0535521		0.0488776	0.0497828	0.0659902		0.0318414	0.0453342	0.0907329		-0.00118075	-0.00311038	-0.001164		0.033609	0.0288381	0.0549535		0.0204916	0.0175069	0.0124227		0.0112291	0.0063625	0.0171426
	26	0.146689	0.13709	0.146584		0.0444406	0.0302952	0.0203783		0.055756	0.0531191	0.0785952		0.0433531	0.0380675	0.0326593		0.0360149	0.0287421	0.0491416		0.0482109	0.0498022	0.0660812		0.0343924	0.0334233	0.0910709		-0.00080225	-0.00615938	-0.000587		0.0319375	0.0279901	0.057047		0.0215189	0.0178249	0.0110654		0.0126746	0.005705	0.0180041
	28	0.145862	0.135389	0.143898		0.0478783	0.0318359	0.0225112		0.0542855	0.0493436	0.0739537		0.0429196	0.0389755	0.0342722		0.0330254	0.0318126	0.0463411		0.0455771	0.0480198	0.0658575		0.0280154	0.0332617	0.0901319		0.00319975	-0.000784875	0.002093		0.0308765	0.0298111	0.056809		0.0215506	0.0162689	0.0124044		0.0128211	0.0110035	0.0211706
	30	0.141128	0.127196	0.143708		0.0449313	0.0327733	0.0217109		0.054957	0.0485431	0.0768848		0.0488031	0.038977	0.0352147		0.0318019	0.0327136	0.0516281		0.0465483	0.0482295	0.0642178		0.0323004	0.0349023	0.0875874		0.00210925	-0.000993375	0.00141		0.0338495	0.0204716	0.061832		0.0226289	0.0187749	0.00964608		0.0129116	0.0094595	0.0158196
	32	0.136538	0.134373	0.140553		0.0460673	0.0301769	0.0204146		0.0557625	0.0530046	0.0753578		0.0441701	0.036749	0.0341598		0.0342989	0.0295026	0.0469011		0.0488863	0.0458878	0.0644425		0.0270619	0.0373697	0.0835474		0.00152225	-0.00176388	0.000344		0.0286805	0.0240131	0.0579355		0.0279103	0.0171949	0.0108147		0.0145661	0.00882	0.0150441
	34	0.136647	0.130407	0.141239		0.0495322	0.0290489	0.0245979		0.0550185	0.0463961	0.0801952		0.0445001	0.037335	0.0384293		0.0346084	0.0270991	0.0541126		0.0421207	0.0467875	0.0641228		0.0406579	0.0295803	0.0814949		0.00037425	-0.000331875	0.0014945		0.0305185	0.0347996	0.059671		0.0244049	0.0176842	0.0126488		0.0150276	0.009805	0.0170296
	36	0.134073	0.129305	0.139666		0.0471509	0.0305056	0.0205999		0.0581455	0.0456801	0.0769047		0.0422521	0.043292	0.0347107		0.0279409	0.0294136	0.0511831		0.0458379	0.0452415	0.0615682		0.0344924	0.0314252	0.0794239		0.00088675	-0.00185038	0.0006935		0.0342305	0.0185081	0.0581025		0.0260206	0.0178306	0.0129271		0.0137731	0.006588	0.0150826
	38	0.126545	0.129163	0.137376		0.0466243	0.0310509	0.0242509		0.054997	0.0503771	0.0822888		0.0457366	0.0391175	0.0387827		0.0305509	0.0329931	0.0549996		0.0467851	0.0449715	0.0650875		0.0281509	0.0361378	0.0822049		-0.00040375	0.000747625	0.0005425		0.0355895	0.0181136	0.059596		0.0260976	0.0173543	0.0119931		0.0121261	0.011894	0.0211301
	40	0.135646	0.122516	0.132686		0.0461599	0.0300386	0.0252339		0.054293	0.0484101	0.0754778		0.0472631	0.043418	0.0335977		0.0333794	0.0286961	0.0562011		0.0482116	0.0446305	0.0645378		0.0319494	0.0457263	0.0711649		0.00038475	-0.000412875	0.0036365		0.033184	0.0241066	0.0599025		0.0243532	0.0203669	0.0117594		0.0205766	0.0119355	0.0203431
	42	0.133113	0.126744	0.136998		0.0535159	0.0336202	0.0238112		0.0550555	0.0526351	0.0762353		0.0476886	0.038448	0.0365697		0.0269519	0.0364211	0.0557406		0.0486073	0.0458992	0.0644888		0.0313199	0.0283293	0.0723049		0.00249825	-0.000502375	-0.0005135		0.0288645	0.0152266	0.0576685		0.0222556	0.0179612	0.0110268		0.0142841	0.0041965	0.0178976
	44	0.132682	0.12605	0.13493		0.0422689	0.0306249	0.0235986		0.054274	0.0523021	0.0756623		0.0449996	0.040194	0.0381577		0.0290349	0.0291431	0.0492126		0.0429999	0.0466428	0.0598988		0.0401634	0.0478867	0.0731879		0.00171575	-0.00203038	0.00201		0.035631	0.0372186	0.05909		0.0250789	0.0196446	0.0139291		0.00883162	0.008837	0.0131066
	46	0.133914	0.12834	0.130978		0.0516486	0.0340969	0.0292849		0.053246	0.0504656	0.0783973		0.0456451	0.048131	0.0354432		0.0324809	0.0334896	0.0542286		0.0422271	0.0471675	0.0635125		0.0457229	0.0456403	0.0614189		0.00263075	-0.00121987	-0.001122		0.0289	0.0252386	0.0579775		0.0279239	0.0185773	0.0111634		0.0213236	0.010932	0.0127051
	48	0.127023	0.122043	0.132634		0.0462636	0.0305883	0.0281132		0.0604865	0.0593551	0.0784578		0.0466911	0.049488	0.0376022		0.0422164	0.0408416	0.0575171		0.0474016	0.0430395	0.0631265		0.0456424	0.0537277	0.0625404		-0.00519125	-0.00284087	0.0036965		0.032376	0.0229406	0.0548785		0.0297483	0.0196189	0.0135311		0.0202541	0.003647	0.0132156
	50	0.129786	0.122092	0.134914		0.0491609	0.0355306	0.0262869		0.054922	0.0538251	0.0805388		0.0474226	0.035584	0.0369182		0.0357129	0.0369466	0.0525081		0.0448812	0.0450788	0.0618472		0.0525104	0.0555818	0.0606049		0.00171925	-0.00258688	-0.0032715		0.0287685	0.0118271	0.0524275		0.0310223	0.0185923	0.0132721		0.0252626	0.0088985	0.0197526
	52	0.127597	0.130309	0.13387		0.0497389	0.0322809	0.0310736		0.058942	0.0508061	0.0783792		0.0473971	0.033246	0.0391232		0.0348924	0.0345061	0.0460856		0.0416444	0.0445088	0.0600588		0.0220059	0.0534188	0.0621129		-0.00221125	-0.00338337	-0.0011015		0.0429915	0.0335421	0.0547485		0.0245929	0.0197239	0.0114481		0.0164741	0.015571	0.0182581
	BRET mGo & marker a-linolenic acid
	Time (minutes)	Kras (PM)				Rab4 (EE/RE)				Rab5 (EE)				Rab7 (LE)				Rab9 (LE/TG)				Rab11a (RE)				Rab11b (RE)				Vsp29 (Retromer)				Rab1 (ER)				Rab6 (G/TG)				Rab8 (TG)
	-6	-0.0007155	0.00102263	-0.00148987		-0.00196508	-0.00162975	-0.00122508		0.000758875	0.0020705	0.00141975		0.00128987	0.002068	0.00129613		0.00120163	-0.000744875	-0.00148575		-0.0015605	-0.000544167	-0.000511417		-0.000666	-0.000683875	0.0003525		4.1e-05	0.000882125	0.00198663		-0.00162025	0.000628	-0.0028755		0.0037055	-0.000749417	-0.00148433		-0.000491	0.00041025	9.825e-05
	-4	0.00111	-0.00102237	-0.000688375		-0.00091275	-0.00014975	0.000522583		-0.000844625	-0.0007405	0.00147275		0.000311375	0.000408	0.000841625		0.000616625	-0.000599375	-0.00072475		-0.000159167	7.81667e-05	-6.64167e-05		-0.0008605	0.000363125	-0.000272		0.000657	-0.000203875	-0.00196788		-0.00012425	0.000392	-0.0013105		0.0007225	-4.475e-05	-0.000337667		-0.0013585	0.00109625	-0.00113475
	-2	-5e-06	-0.000361375	0.000692625		0.00123125	0.000428917	0.000230917		0.000637875	-0.000916	-0.00076825		0.000207375	-0.000501	-0.00141737		-0.00190187	0.00120013	0.00168375		0.00121217	0.0001935	0.00024225		0.000442	0.000912625	0.000669		-7.75e-05	0.000319125	-0.000366875		0.00058575	0.0004345	0.001883		-0.0016995	0.000595917	0.000576		0.0010525	-0.00059375	0.00017875
	0	-0.0003895	0.000361125	0.00148562		0.00164658	0.00135058	0.000471583		-0.000552125	-0.000414	-0.00212425		-0.00180862	-0.001975	-0.000720375		8.3625e-05	0.000144125	0.00052675		0.0005075	0.0002725	0.000335583		0.0010845	-0.000591875	-0.0007495		-0.0006205	-0.000997375	0.000348125		0.00115875	-0.0014545	0.002303		-0.0027285	0.00019825	0.001246		0.000797	-0.00091275	0.00085775
	2	0.093787	0.0751076	0.116854		0.0205896	0.00906625	0.00698225		0.0209409	0.024573	0.0356812		0.0154624	0.0232475	0.0231821		0.00939812	0.0135856	0.0275263		0.0180132	0.0189948	0.0259706		0.033636	0.0371001	0.0450275		-0.0016985	-0.00404338	0.000656125		0.0127597	0.0053455	0.0224735		0.0140155	0.00617792	0.003071		0.006168	0.00238575	0.00771475
	4	0.0906505	0.0826161	0.138141		0.0202439	0.00649258	0.000880917		0.0250929	0.030971	0.0402297		0.0147029	0.0251635	0.0228676		0.00869012	0.0176681	0.0299118		0.0138575	0.0114518	0.0130793		0.0356585	0.0404191	0.0530155		-0.000757	-0.00248688	0.000686625		0.0180702	0.011576	0.028282		0.0146655	0.00613858	-0.001051		0.0050115	0.00568625	0.0102103
	6	0.0875765	0.0773486	0.151784		0.0197229	0.00866858	0.00372492		0.0231329	0.029522	0.0478042		0.0136744	0.0239135	0.0257956		0.00684312	0.0176061	0.0322663		0.0196238	0.0155548	0.0200989		0.037655	0.0404911	0.061692		-0.0010205	-0.00197538	0.00221163		0.0183212	0.0129165	0.034482		0.0166758	0.00766058	0.000475667		0.003039	0.00660825	0.00866275
	8	0.082414	0.0694766	0.151283		0.0238263	0.0106166	0.00790758		0.0226919	0.0313785	0.0495502		0.0159069	0.0264455	0.0253001		0.00934713	0.0183186	0.0350082		0.0235125	0.0194752	0.0245119		0.0347755	0.0399016	0.0643655		0.0007795	-0.00142987	0.000390625		0.0188402	0.013273	0.0380235		0.0185482	0.0109359	0.00351167		0.006996	0.00605925	0.00972625
	10	0.077313	0.0650986	0.145282		0.0258139	0.0109776	0.00931158		0.0247139	0.0326225	0.0491327		0.0149939	0.0267485	0.0245851		0.0101126	0.0183326	0.0345683		0.0240165	0.0203978	0.0262266		0.0360215	0.0408216	0.066277		0.0009375	-0.00102887	-0.000101875		0.0199393	0.0136125	0.039616		0.0139962	0.00980725	0.00323967		0.006344	0.00887575	0.00824575
	12	0.074623	0.0610841	0.138504		0.0272809	0.0123683	0.00933725		0.0240724	0.0334195	0.0521657		0.0134059	0.0287315	0.0270746		0.0102131	0.0178091	0.0348287		0.0236192	0.0201105	0.0262829		0.0347795	0.0380376	0.064923		-8.75e-05	-0.00235737	0.000746625		0.0192912	0.0153695	0.040996		0.0123102	0.00987692	0.003645		0.0099275	0.00409925	0.00998225
	14	0.066892	0.0573946	0.133261		0.0276549	0.0107696	0.0100996		0.0231304	0.0325	0.0524823		0.0131299	0.0249655	0.0264996		0.0105886	0.0160041	0.0362928		0.0223965	0.0188398	0.0255236		0.030883	0.0351551	0.066464		0.000164	-0.00239388	0.00114313		0.0179183	0.0142395	0.0448405		0.0144965	0.00929792	0.00434033		0.0078455	0.00723575	0.0103893
	16	0.0628535	0.0518466	0.126746		0.0256823	0.0120446	0.00998392		0.0230574	0.030601	0.0537802		0.0127529	0.022891	0.0280786		0.0130331	0.0167996	0.0380028		0.0215272	0.0186572	0.0249049		0.0317585	0.0313401	0.0639505		0.0009185	-0.00358787	0.000172625		0.0170973	0.0151785	0.0463655		0.0113275	0.0100136	0.002894		0.007961	0.00769125	0.0105762
	18	0.0580985	0.0466931	0.121822		0.0258456	0.0114376	0.0101759		0.0214274	0.032848	0.0516057		0.0119029	0.025566	0.0275081		0.0142791	0.0128411	0.0379497		0.0214912	0.0173502	0.0243669		0.0234355	0.0275181	0.062714		-0.0024775	-0.00110188	-0.000640875		0.0206113	0.0129335	0.0493065		0.0158932	0.00904725	0.00400933		0.0064275	0.00575875	0.0108158
	20	0.052379	0.0454031	0.115588		0.0269896	0.0111659	0.0110389		0.0190824	0.0279915	0.0533293		0.0105584	0.022535	0.0300301		0.0113866	0.0130691	0.0384508		0.0206015	0.0185812	0.0228763		0.0230985	0.0240201	0.060877		0.0008615	-0.00105387	-0.00176987		0.0206708	0.010802	0.049908		0.0132298	0.0106869	0.00200633		0.005815	0.00548725	0.0126217
	22	0.053276	0.0414536	0.109054		0.0295449	0.0107566	0.0110349		0.0200764	0.0285595	0.0522817		0.00889187	0.025979	0.0267456		0.0146616	0.0135216	0.0371937		0.0201292	0.0157545	0.0230963		0.020481	0.0195896	0.0605155		-0.004342	-0.00309288	-0.000123875		0.0195122	0.0062415	0.0507165		0.0141648	0.00840625	0.003661		0.0072035	0.00420525	0.0107963
	24	0.0451525	0.0348541	0.105876		0.0262536	0.0110999	0.0136212		0.0210004	0.0257265	0.0505382		0.00958837	0.0221215	0.0285291		0.0148461	0.0116006	0.0405542		0.0184905	0.0170678	0.0209693		0.012097	0.0200071	0.0516745		-0.0018785	-0.00279338	0.00100812		0.0205642	0.0076535	0.0536765		0.0169465	0.0108673	0.00341133		0.009016	0.00476625	0.0140717
	26	0.0423975	0.0332736	0.101496		0.0266196	0.0115606	0.0110929		0.0201959	0.0266175	0.0528412		0.0100899	0.0204525	0.0277741		0.0137696	0.0109971	0.0370812		0.0185575	0.0162692	0.0215729		0.008777	0.00865863	0.0538045		-0.0012115	-0.00439237	0.00128913		0.0181392	0.0073445	0.0556055		0.0139872	0.0111086	0.004129		0.006731	0.00155025	0.0122578
	28	0.0394275	0.0302306	0.0999016		0.0275646	0.0123893	0.0115156		0.0174899	0.0223495	0.0495748		0.0115099	0.0199495	0.0272211		0.00856912	0.0135326	0.0357158		0.0150412	0.0165148	0.0206463		0.0005765	0.00948612	0.0514175		-3.75e-05	-0.00266888	0.000805125		0.0149593	0.018207	0.054078		0.0139168	0.0112922	0.00412433		0.0063145	0.00431425	0.0146967
	30	0.036694	0.0263446	0.0984161		0.0226283	0.0127956	0.0132879		0.0157029	0.018017	0.0505743		0.0121534	0.01904	0.0274666		0.00894913	0.0144736	0.0385067		0.0144978	0.0159188	0.0184202		-0.000901	0.0117081	0.046664		-0.0020995	-0.00165388	0.000276625		0.0168007	0.0061055	0.0563935		0.0130152	0.0122933	0.00355067		0.0106355	0.00152425	0.0112742
	32	0.0338555	0.0292186	0.0918281		0.0233636	0.00924258	0.00903858		0.0162114	0.017476	0.0485887		0.0114474	0.0150065	0.0277826		0.0113776	0.0104966	0.0370222		0.0162205	0.0119702	0.0187409		-0.00539	0.0121256	0.0459495		0.0005775	-0.00372538	0.00114413		0.0179328	0.0094105	0.052357		0.0132318	0.0110266	0.00288167		0.0064095	0.00196925	0.0110922
	34	0.0333	0.0240316	0.0865986		0.0267196	0.0121463	0.0125313		0.0127034	0.0175545	0.0518512		0.0108419	0.019919	0.0297246		0.0126696	0.00589212	0.0401867		0.0146718	0.0133865	0.0201599		0.0008435	0.00344712	0.0418205		0.0016985	-0.000877375	-0.000454875		0.0154822	0.0133375	0.051761		0.0119055	0.0120252	0.00421233		0.0074065	0.00405525	0.0151352
	36	0.031365	0.0260401	0.0856436		0.0236269	0.0106616	0.0102556		0.0183894	0.0110965	0.0476122		0.00713487	0.017906	0.0261711		0.00810563	0.0174291	0.0361667		0.0137928	0.0116368	0.0165609		-0.006342	-0.00164938	0.037381		-0.0014925	-0.00171338	0.000845125		0.0163898	0.0129635	0.055046		0.0142378	0.0107396	0.00258367		0.005974	0.00240225	0.0122848
	38	0.028023	0.0271296	0.0843151		0.0202929	0.0119046	0.00981925		0.00725088	0.0194255	0.0533773		0.00689737	0.0117645	0.0303521		0.00199862	0.0143931	0.0396217		0.0131142	0.0118485	0.0193926		-0.0151205	-0.00509288	0.037653		-0.0010525	0.00199562	-0.00385737		0.0128383	0.0076055	0.05471		0.0126792	0.0101812	0.001473		0.0091775	0.00741275	0.0130153
	40	0.0345445	0.0185576	0.0781146		0.0230819	0.00779958	0.00926925		0.0102314	0.015397	0.0486422		0.00724487	0.0151595	0.0248256		0.00851012	0.0106361	0.0340063		0.0144675	0.0129745	0.0189936		-0.0182435	0.00674163	0.030318		-1.2e-05	0.000384625	0.00173362		0.0103912	0.007721	0.053006		0.0108302	0.0119686	0.00234933		0.0062595	0.00730025	0.0134163
	42	0.027656	0.0189476	0.0809561		0.0272969	0.0114599	0.0108286		0.0121369	0.0138965	0.0451862		0.00647137	0.0148625	0.0265716		-0.000484375	0.0116316	0.0392767		0.0144435	0.0113188	0.0163849		-0.022077	-0.00323537	0.030476		0.003015	-1.8375e-05	-0.000548875		0.00851525	0.0106245	0.0482235		0.0110278	0.0111022	0.00216067		0.009361	0.00231075	0.00830375
	44	0.022341	0.0210751	0.0787401		0.0209826	0.00832592	0.0115842		0.0112609	0.013676	0.0474227		0.00540637	0.01773	0.0295766		0.00318762	0.00300562	0.0325642		0.0149245	0.00972817	0.0158103		-0.025056	0.00380462	0.034864		-0.000162	0.000678625	-0.00100237		0.0155642	0.017826	0.0505925		0.0102785	0.00936558	0.00411433		0.0086015	-0.00424775	0.00697825
	46	0.024111	0.0160206	0.0759811		0.0265806	0.0108046	0.0120532		0.0189369	0.01364	0.0483532		0.00614587	0.0221865	0.0246376		0.00309462	0.0140786	0.0365062		0.0123142	0.0129565	0.0163826		-0.0173555	0.00585263	0.0183		-0.0001465	0.00295713	-0.00157637		0.00440775	0.005346	0.054412		0.00722117	0.0112456	0.00271433		0.012599	0.00066475	0.00680025
	48	0.0270255	0.0232106	0.0705336		0.0219423	0.00789792	0.0107212		0.0171979	0.0099065	0.0429327		0.00768688	0.0078875	0.0282886		0.00676012	0.0124581	0.0343572		0.0114485	0.0109745	0.0197089		-0.013795	-0.000669375	0.019308		-0.0043085	-0.00228237	0.00490063		0.00856125	-0.0037785	0.045319		0.0120538	0.00753992	0.005498		0.0136915	-0.00110775	0.00665575
	50	0.022531	0.0174381	0.0779561		0.0241969	0.0125522	0.0106639		0.00618937	0.0085705	0.0470288		-0.000401625	0.0139565	0.0260826		0.000231625	0.00884063	0.0350767		0.0150068	0.00940417	0.0156903		-0.005066	0.00634663	0.0195755		-8.7e-05	-0.000145875	-0.00368387		-0.00431875	0.0042825	0.044636		0.0191042	0.0102929	0.00101833		0.001852	0.00800625	0.0137938
	52	0.022378	0.0165266	0.0739186		0.0254843	0.0114063	0.0116433		0.0179459	0.012664	0.0415592		0.00322587	0.00085	0.0261836		0.00180062	0.00698012	0.0291707		0.0132655	0.0107748	0.0174082		-0.015535	-0.0166259	0.0191075		-0.00429	-0.00268687	-0.000646875		0.0100663	0.0091065	0.0405125		0.0130878	0.0119559	-0.00145367		0.0041675	0.00013175	0.00839825
	BRET mGq & marker TUG-891
	Time (minutes)	Kras (PM)				Rab4 (EE/RE)				Rab5 (EE)				Rab7 (LE)				Rab9 (LE/TG)				Rab11a (RE)				Rab11b (RE)				Vsp29 (Retromer)				Rab1 (ER)				Rab6 (G/TG)				Rab8 (TG)
	-6	0.000841625	-0.000221375	-0.000806167		-0.000691875	-0.000447625	-9.63333e-05		0.00015075	-0.00104775	0.00040175		-0.000412625	0.000519625	-0.00173517		0.0031265	0.00237225	-0.00121142		-0.00172388	-0.001274	-0.00112733		-0.000340375	-0.00183438	-0.000848583		0.00162662	0.00380525	-0.000609333		-0.00114037	0.00185588	0.000462833		-0.000379	0.00074975	-0.00141425		-0.00094	-0.00094	-0.001627
	-4	-0.00179088	-0.00215488	6.65e-05		-0.000295375	-0.00222863	0.000572333		0.00111075	0.00096475	-9.45833e-05		0.000110375	-0.000265875	-0.00141783		-0.000595	-0.00267275	-0.00017775		-0.000448875	-0.0004	-0.00143533		0.000117625	-0.000304375	-0.00079125		0.000175125	-0.00122375	0.00122733		-0.000608375	-0.00172563	-0.0008505		-0.0019255	-0.00146025	0.000185417		7.45e-05	7.45e-05	-0.000314
	-2	0.00206163	0.000577625	0.0016155		-0.000818375	0.000392375	-0.0002		-0.00387325	-0.00210075	-0.00101325		0.000483375	3.0625e-05	0.000732833		-0.000874	0.00081525	0.000376917		0.00327862	0.0034105	0.000939		-0.000353375	0.000281125	0.000502083		0.00124713	0.00063975	-0.000893667		0.00283312	0.000644875	-0.000211833		0.0010345	0.00138625	0.000842417		0.000265	0.000265	0.000378333
	0	-0.00111237	0.00179863	-0.000875833		0.00180562	0.00228387	-0.000276		0.00261175	0.00218375	0.000706083		-0.000181125	-0.000284375	0.00242017		-0.0016575	-0.00051475	0.00101225		-0.00110587	-0.0017365	0.00162367		0.000576125	0.00185762	0.00113775		-0.00304888	-0.00322125	0.000275667		-0.00108437	-0.000775125	0.0005995		0.00127	-0.00067575	0.000386417		0.0006005	0.0006005	0.00156267
	2	0.0594226	0.0533571	0.0803288		0.00729563	0.00112388	0.005809		0.00645525	0.00529025	0.00654875		-0.000115625	-0.000937375	0.00111317		0.0016585	0.00205675	-0.00118342		-0.000209875	-0.001751	0.00227633		0.0101916	0.00957463	0.0102997		-0.00537087	-0.00072975	-0.000353667		0.00758012	0.00975837	0.0007765		0.001937	0.00104125	-0.00108025		-0.0017	-0.0017	-0.000811667
	4	0.0520521	0.0500046	0.0666815		0.00952912	0.00517238	0.004451		0.00152225	0.00055425	0.00437375		0.00351238	0.00175863	0.00156817		0.00523	0.00700625	0.00147892		0.00372013	0.003256	0.00133133		0.0132996	0.0122551	0.00984508		0.00215262	-0.00100575	-0.00124033		0.00751712	0.00721387	0.00215417		0.0013425	0.00149875	0.000483083		0.004077	0.004077	0.00150933
	6	0.0478016	0.0410956	0.0537635		0.00798363	0.00574787	0.00389067		0.00262925	0.00298225	0.00466042		0.00889588	0.0108576	0.00405817		0.0042425	0.00327775	0.00341725		0.00184313	-0.0008065	0.000597333		0.0105896	0.0120136	0.00864442		0.00149313	-0.00012275	0.000366333		0.00502962	0.00529037	0.00393117		-0.001399	6.025e-05	0.00166308		0.001891	0.001891	-0.000795333
	8	0.0390446	0.0363191	0.0480155		0.00830113	0.00889738	0.00512767		0.00515525	0.00631925	0.00419375		0.00156338	0.00409213	0.00336383		0.0029085	0.00667325	0.00465692		-0.000312875	0.000915	0.00224767		0.0112486	0.0124631	0.00762175		0.00264613	-0.00033625	-0.001538		0.00705212	0.00660337	0.00452083		0.001352	0.00226525	-5.85833e-05		0.000343	0.000343	7.73333e-05
	10	0.0312616	0.0293166	0.0445125		0.0101486	0.00811537	0.00604033		0.00125975	0.00097125	0.00412942		-0.00162262	0.00429413	0.0035265		0.004801	0.00730175	0.00208825		-6.4375e-05	0.002037	0.001689		0.0103906	0.0118086	0.00724075		0.00451163	-0.00055825	-0.00115433		0.00717863	0.00790138	0.0059545		0.002454	0.00220025	0.000516083		0.0020935	0.0020935	0.002842
	12	0.0336521	0.0283176	0.0381005		0.00921863	0.00787687	0.008301		0.00362275	0.00528875	0.00408442		0.00156087	0.00596362	0.0039025		0.0017665	0.00457875	0.00450892		-0.00124937	0.0006425	-0.000171333		0.0101531	0.00970262	0.00560142		0.000753625	-0.00092975	0.002089		0.00910762	0.0104424	0.0037955		0.00356	0.00837325	0.000342417		0.001337	0.001337	0.003303
	14	0.0298716	0.0243216	0.0353745		0.0111141	0.00769438	0.00834967		0.00513375	0.00902025	0.00402042		0.00368587	0.00546063	0.00590683		0.002418	0.00510875	0.00437892		0.000263125	0.0054385	0.000614333		0.00871662	0.0121431	0.00967308		0.00218062	-0.00276325	0.000552667		0.00563662	0.00658387	0.00448817		-0.0005355	0.00198175	0.00186375		0.003248	0.003248	-0.000263667
	16	0.0285306	0.0234991	0.0341565		0.0119661	0.00893788	0.00925467		0.00297875	0.00767275	0.00289875		0.00313887	0.0107026	0.00437283		0.005319	0.0106248	0.00634125		0.000301625	0.003187	-0.000585667		0.0102346	0.0152671	0.00708108		0.000925625	-0.00267025	3.96667e-05		0.00873862	0.0128174	0.00294717		0.001975	0.00510475	0.00207075		-0.0002635	-0.0002635	0.00209
	18	0.0240391	0.0206336	0.0311328		0.0146176	0.0122834	0.008703		-0.00233725	0.00087875	0.00646942		0.00572438	0.00742613	0.00235683		0.0054095	0.00637725	0.00489358		-0.00267837	0.0012015	-0.00135967		0.00997913	0.0105856	0.0105791		2.0125e-05	-0.00150525	-0.0008		0.0143606	0.0128699	0.00363483		0.002162	0.00535725	0.00217575		-0.0003625	-0.0003625	0.00217567
	20	0.0218811	0.0175926	0.0271662		0.0139066	0.0116704	0.006836		0.00181375	0.00444925	0.00287875		0.00367038	0.00488413	0.0054395		0.0016775	0.00870625	0.00326192		-0.00233687	-0.0016865	-0.00110867		0.00831913	0.0135206	0.00751242		0.00172163	-0.00038225	0.00109		0.00813962	0.00956287	0.00285183		0.003134	0.0100123	0.00253908		0.005654	0.005654	0.000195667
	22	0.0241906	0.0221866	0.0265635		0.0140306	0.0105569	0.007961		0.00025625	-0.00097225	0.00339608		0.00924838	0.00582912	0.00644583		0.0015375	0.00569025	0.00362592		-0.00370738	-0.0001655	-0.001328		0.00672813	0.00920313	0.00790242		0.00316413	-0.00306025	-7.33333e-06		0.00914012	0.0118624	0.00663783		0.004649	0.00298875	0.00200675		0.0004735	0.0004735	0.00256567
	24	0.0219956	0.0232676	0.0248648		0.0122481	0.0145819	0.00844767		0.00759125	0.00416825	0.00148608		0.00444037	0.00776262	0.00729717		0.004803	0.0104117	0.00320492		-0.00315538	0.000431	0.00237967		0.00740212	0.0123006	0.00655708		0.00402962	-0.00170925	0.000896667		0.00718212	0.00953037	0.00538683		0.003231	0.00300425	0.00158108		0.002726	0.002726	0.005911
	26	0.0192771	0.0178816	0.0236188		0.0117756	0.0108869	0.00906		-7.425e-05	6.325e-05	0.00641575		0.00849587	0.00916862	0.00562217		0.005493	0.0125782	0.00669125		-0.00184387	-0.002467	0.00110467		0.0111316	0.0151551	0.00648642		-0.00121137	-0.00051075	0.004793		0.0128901	0.0117554	0.0054115		0.0045515	0.00785475	0.00265442		0.0015185	0.0015185	0.003874
	28	0.0242531	0.0188451	0.0226045		0.0149076	0.0156949	0.008033		0.00604525	0.00693375	0.00398075		0.00581288	0.00666213	0.00683183		0.003296	0.00850175	0.00476125		0.00130762	0.0011065	-0.001064		0.0103201	0.0146106	0.00594275		0.00434063	-0.00381475	0.00204633		0.0116066	0.0124439	0.00408817		0.006492	0.00765925	0.00422142		0.007684	0.007684	0.003299
	30	0.0193126	0.0193266	0.0246985		0.0151056	0.00969488	0.0105857		0.00314275	0.00309325	0.00592208		0.0109634	0.00925463	0.0045075		0.0051455	0.00951575	0.00600158		-0.000145875	-0.0010755	-0.000434667		0.00616362	0.0137471	0.00669342		0.00202413	-0.00144175	0.000428		0.0114781	0.00956687	0.00381417		0.001136	0.00191825	0.00424542		0.002772	0.002772	0.00321133
	32	0.0221206	0.0214541	0.0255118		0.0162176	0.0151014	0.0106937		0.00559025	0.00935575	0.00479742		0.0102114	0.0105476	0.00684317		0.0029075	0.0107497	0.00627658		-0.00388487	0.000647	-2.66667e-06		0.00868063	0.0114226	0.00833475		0.00258162	0.00090275	0.002283		0.0173681	0.0174144	0.00463583		0.0047155	0.00882225	0.00149775		0.0046815	0.0046815	0.00332033
	34	0.0205591	0.0159466	0.0242872		0.0151436	0.0145394	0.00954667		0.00631725	0.00292675	0.00426708		0.0101584	0.0118806	0.00628983		0.0075055	0.00714475	0.00698592		-0.00104587	0.0019365	-0.00216133		0.00417063	0.0123841	0.00531942		0.00316013	-0.00230575	-0.000658		0.0118826	0.0106209	0.0029795		0.008862	0.00718325	0.00242742		0.003533	0.003533	0.002705
	36	0.0225306	0.0168386	0.0254612		0.0169851	0.0179589	0.006775		0.00602875	0.00319775	0.00424375		0.00956387	0.0115561	0.00527883		0.004434	0.00729675	0.00469058		-0.000962875	0.000958	-0.00145667		0.0152061	0.0173001	0.00860242		0.000412125	0.00072225	0.00311267		0.0147756	0.0137234	0.00387983		0.003026	0.00634025	0.00180975		0.0004885	0.0004885	0.001487
	38	0.0187031	0.0237206	0.0199452		0.0146251	0.0127104	0.0110417		0.00550375	0.00403675	0.00224075		0.00655188	0.0103891	0.00508483		0.004777	0.0135917	0.00455825		-0.00408587	-0.004992	0.000686333		0.00837762	0.0123156	0.00491675		-0.00101137	-0.00339225	0.004622		0.0136281	0.0134409	0.00550683		0.008197	0.00828125	0.00196942		0.0028335	0.0028335	0.00353433
	40	0.0101881	0.0109696	0.0235885		0.0161541	0.00917437	0.0109853		0.00313475	0.00369725	0.00532442		0.00231637	0.0107751	0.00776717		0.003622	0.00690925	0.00816225		-0.000785375	0.0028305	-0.000584333		0.00584263	0.0115566	0.00658642		0.00364912	0.00329975	0.00236933		0.0165216	0.0168724	0.00579183		0.0047055	0.00768325	0.00272842		0.0059455	0.0059455	0.00326733
	42	0.0216151	0.0159136	0.0221665		0.0115146	0.0111344	0.00787267		0.00174675	0.00280325	0.00560875		0.00726288	0.0100431	0.0108952		0.0083015	0.0157748	0.00235692		0.00237213	0.0029805	0.000711333		0.00348113	0.00758363	0.00921275		0.00489413	0.00083875	0.000721667		0.0126946	0.0156919	0.00533183		0.0062155	0.00662475	0.000410417		0.0018695	0.0018695	0.00224733
	44	0.0200061	0.0124036	0.0155398		0.0149281	0.0182984	0.0105347		0.00521175	0.00053625	6.34167e-05		0.00628787	0.0111481	0.0054315		0.0058875	0.00847225	0.00670125		0.00106412	0.0010405	0.00118633		0.00281413	0.00783713	0.00411575		0.000111625	-0.00287075	3.3e-05		0.0133626	0.0120149	0.0022645		0.0029455	0.0108547	0.00309208		0.01114	0.01114	0.00114433
	46	0.0180641	0.0153376	0.0205495		0.0166311	0.0124959	0.00901733		0.00385675	0.00668075	0.00608075		0.00840838	0.0108781	0.00353583		0.0032665	0.00836125	0.00436658		0.000388625	-0.0022725	-0.00158733		0.00443462	0.0109451	0.00754108		0.00433562	0.00148575	0.00248867		0.00755062	0.0139964	0.00407183		0.0075315	0.00660775	0.00225908		0.0086415	0.0086415	0.00285267
	48	0.0148986	0.0140596	0.0153782		0.0176791	0.0163074	0.00895367		0.00849325	0.00916275	0.00450942		0.00513938	0.0122096	0.00426583		0.008627	0.0161502	0.00351292		-0.00401238	-6.9e-05	-0.00187867		0.00576863	0.00979313	0.00745375		0.00176463	0.00212525	0.00206467		0.0106426	0.0155709	0.0059585		0.0166785	0.0153532	0.00629842		0.0047125	0.0047125	0.000972667
	50	0.0153971	0.00998262	0.0189965		0.0162686	0.0169999	0.00870433		0.00990575	0.0106118	0.00263708		0.0153989	0.0164176	0.0059615		0.0038565	0.00767525	0.00743592		-0.00443937	0.0011595	-0.00121167		0.00173012	0.00942113	0.00521142		0.000756125	6.825e-05	0.000952667		0.00982312	0.0176559	0.0038925		0.007055	0.00804525	0.00186408		0.0060805	0.0060805	0.00323867
	52	0.0101986	0.0137146	0.0174342		0.0152456	0.0161724	0.0109813		0.00261325	0.00228675	0.00272042		0.00739338	0.0116696	0.0032205		0.007199	0.0110057	0.00313392		-0.00190787	0.0004325	0.000326333		0.0143111	0.0157121	0.00641442		0.00330713	0.00188875	0.00258833		0.0117271	0.0150394	0.0065475		0.006259	0.00750625	0.00344375		0.002838	0.002838	0.002686
	BRET mGq & marker CpdA
	Time (minutes)	Kras (PM)				Rab4 (EE/RE)				Rab5 (EE)				Rab7 (LE)				Rab9 (LE/TG)				Rab11a (RE)				Rab11b (RE)				Vsp29 (Retromer)				Rab1 (ER)				Rab6 (G/TG)				Rab8 (TG)
	-6	-0.000835	-0.00101937	-0.00379437		0.000909625	-0.001637	1.625e-05		-0.0005875	-0.00066025	-0.000921125		-0.00128175	-0.002211	-0.000899375		-0.000568375	0.00091275	-0.0011385		0.000894625	0.000476	-0.00119462		-0.00021225	-0.00106687	-1.375e-05		-0.0013955	-0.00261012	0.00142625		-0.000114875	-0.000707875	0.00176487		-0.00138638	0.00243675	-0.000731375		-0.000912125	-0.0004925	-0.00180362
	-4	-1.75e-05	0.00117862	0.00148712		0.000753125	0.0008925	0.00095325		-0.000844	0.00018925	-0.00139812		-0.00103675	-0.0003395	0.000497125		0.000348125	-0.00168625	-0.00116		-0.000301875	0.00021	0.00124388		-0.00224225	0.000527625	0.00026725		-0.001513	-0.000893625	0.00054575		-0.000811875	-0.000414875	-0.00187312		-0.000821875	-0.00151825	0.000782125		0.000625875	0.0004225	-0.000734125
	-2	7.5e-05	-0.000700375	0.000228125		-0.00133937	-0.0005665	-0.00058875		7e-06	0.00089325	0.00150787		0.00146625	-0.00071	0.00234412		0.00140513	2.875e-05	0.002529		-0.00120637	-0.0003215	0.00108387		-0.00016475	0.000401625	0.00043975		0.0008935	0.00197337	0.00143275		-0.00124388	0.000615125	0.00219888		0.00160062	0.00097875	0.000220125		0.00187937	-0.00049	0.00184687
	0	0.0007775	0.000541125	0.00207913		-0.000323375	0.001311	-0.00038075		0.0014245	-0.00042225	0.000811375		0.00085225	0.0032605	-0.00194188		-0.00118487	0.00074475	-0.0002305		0.000613625	-0.0003645	-0.00113312		-0.00245725	0.000137625	-0.00069325		0.002015	0.00153038	-0.00340475		0.00217062	0.000507625	-0.00209063		0.000607625	-0.00189725	-0.000270875		-0.00159312	0.00056	0.000690875
	2	0.041862	0.0375006	0.0532846		0.00135913	0.000557	0.00016325		0.002102	0.00409525	0.00428688		-0.00129475	-0.0006315	-0.00482538		-0.00232337	0.00178975	-0.0017475		0.00151163	0.001279	-0.000580125		0.00336125	0.00383162	0.00613975		0.0023475	-0.000196625	-0.00086375		-0.000326875	0.000119125	-0.000750125		-0.00234388	-0.00294925	0.00158212		-0.00113662	0.0028165	0.000847375
	4	0.0430335	0.0444886	0.0596646		-0.00193937	0.0025215	0.00387275		0.0046745	0.00470525	0.00367338		-0.00041125	-0.0028995	-0.000297375		-0.00101687	0.00091275	0.002517		0.000403625	0.000693	-0.000163125		0.00383175	0.00558162	0.00991325		-0.000621	-0.00147813	0.00205225		-0.00106837	-0.00269538	0.00364838		-0.00609937	-0.00292825	-0.000618875		-0.00207063	0.0014215	0.00174538
	6	0.03669	0.0381511	0.0520206		-0.00146438	0.0027395	0.00504175		0.0040105	0.00591925	0.00259588		0.00052725	0.000259	-0.00244588		0.00155612	0.00310025	0.0025575		0.000453125	0.0007555	-0.000842125		0.00456975	0.00805312	0.0100167		0.00078	0.00171537	1.725e-05		-0.00135487	-0.00136237	0.00114637		-0.00115787	-0.00198525	0.00268012		-0.000755625	0.0029665	0.00289737
	8	0.0357435	0.0375501	0.0491226		-0.00101487	0.001831	0.00374825		0.005429	0.00538475	0.000803875		0.00088575	0.005957	-0.00474188		0.00110263	0.00351025	0.000914		-0.000958375	0.0055075	0.00283937		0.00136725	0.00635562	0.0131093		0.0009915	0.00180788	0.00123325		0.00155263	-0.000289875	0.00135338		-0.00119788	-0.00042925	-0.000728875		-0.00137813	0.0026795	0.00149187
	10	0.0306025	0.0309226	0.0482531		-0.00176138	0.0028565	0.00192275		0.0017215	0.00341425	0.00621138		0.00231325	0.003956	0.00250912		-6.7875e-05	0.00336975	0.0038055		0.000560625	0.0043245	0.00272687		0.00264525	0.00673312	0.00812075		0.0017145	-0.00107712	0.00303875		0.000101625	-0.000168375	0.00229288		-0.00130037	-0.00072325	-0.000247875		-0.00151563	0.0032205	0.00573488
	12	0.0278035	0.0300511	0.0416706		-0.000248875	0.00249	0.00478325		0.0016465	0.00680925	0.000431375		0.00155375	0.0022045	-0.000691875		0.00275013	-0.00035475	0.005167		-0.000426375	0.003312	0.00321987		0.00097725	0.00649462	0.00542025		0.001173	-0.00375312	0.00265825		-0.00248187	0.00104112	0.00171388		0.00118862	0.00040025	0.00281812		-0.00193362	0.0019165	0.00241488
	14	0.024961	0.0242641	0.0412001		0.00106012	4.9e-05	0.00409125		0.004402	0.00394575	0.00272388		-1.775e-05	0.0057765	-0.00280788		-0.000413375	0.00249375	0.0030015		-0.000304375	0.0027285	0.00346937		0.00167875	0.00278412	0.00492425		0.001412	-0.00281012	0.00297075		-0.00244087	-0.000644875	0.00450037		-0.000802375	1.475e-05	-0.000362375		-0.00118862	0.003826	0.00275437
	16	0.025389	0.0234521	0.0382571		0.000764625	0.0056	0.00373075		0.003083	0.00333775	0.00380038		0.00130425	0.003202	-0.00390437		-0.00166138	0.00329425	0.002405		0.00202313	0.002958	0.000403875		-0.00139625	0.00901063	0.00822075		0.0007685	-0.00255312	0.00587825		-0.00201337	0.000126625	0.00221487		-0.000591875	-0.00263175	0.000448125		0.00107187	0.0020765	0.00218388
	18	0.024776	0.0232521	0.0312846		-8.3875e-05	0.003304	0.00633675		0.000238	0.00784225	0.00290138		0.00147375	0.0036535	0.000340125		0.00215963	0.00414075	0.0002905		-0.000306875	0.0036985	0.00434038		-0.00139925	0.00596463	0.00704725		-0.001807	-0.000794625	0.00502675		0.00152013	-0.00219387	0.00305187		0.00211763	0.00069575	0.00151612		-0.00107213	0.000853	0.00129437
	20	0.023645	0.0209736	0.0315371		0.000387125	0.0041315	0.00703425		0.0033015	0.00436375	0.00238137		-0.00038575	0.003641	-0.00248187		0.000767625	0.00113625	0.002104		0.00122112	0.003401	0.000792875		0.00282925	0.00407663	0.00670725		-0.0019015	0.00319088	0.00326475		0.00136712	-0.000311875	0.00493838		-0.000322875	-0.00085225	0.000720625		-0.00177662	0.003488	-0.000234125
	22	0.02002	0.0211066	0.0320541		-0.00168938	0.0052745	0.00388075		-0.0008385	0.00562975	0.00232288		0.00097975	0.006252	-0.00313038		0.00155063	0.00086725	0.00116		0.000227125	0.001976	0.000395375		0.00137625	0.00755762	0.00571525		-2.05e-05	-0.000759625	0.00174575		0.00213713	-0.00186688	0.00415438		-0.000201375	4.875e-05	0.00413412		-0.00269963	0.0025735	0.00299387
	24	0.01625	0.0199721	0.0283186		-0.00223038	0.0016065	0.00708425		0.002944	0.00575725	0.00217438		-0.00051725	0.0039655	0.000337625		0.000359625	0.00184675	0.0036595		-0.000722375	0.000759	0.00115938		-0.00071325	0.00725112	0.00828925		0.001111	-0.00234762	-0.00442275		-0.000462375	-0.00308938	0.00560638		-0.000857375	-0.00175675	0.000577125		-0.000690625	0.0040175	0.00110687
	26	0.0169395	0.0188776	0.0314206		-0.00396838	0.003389	0.00613425		0.0052865	0.00154075	0.00245638		0.00040475	0.0031585	0.000499125		0.00127663	0.00189125	0.0009065		-0.000718375	0.00128	0.000927375		-0.00165525	0.00611762	0.00666375		0.00044	-0.00162462	-0.00124075		-0.000686875	-0.000441375	0.00262637		0.000556125	-0.00156475	0.000378625		-0.00102863	0.0031405	0.00287488
	28	0.019603	0.0209471	0.0242746		-1.6375e-05	0.003337	0.00569175		0.00263	0.00726175	0.00114138		0.00395975	0.002406	-0.00106138		0.00256563	0.00137075	0.003374		-0.000928375	0.002324	-0.00249863		-0.00147575	0.00404112	0.00638675		-0.005455	-0.00485562	0.00053375		4.7625e-05	-0.00167438	0.00356888		0.000800125	0.00159125	-0.000183375		-0.00155613	0.0003155	-0.000363625
	30	0.020132	0.0193676	0.0280386		-0.00479488	0.001257	0.00758725		0.0039265	0.00523575	-0.000357125		0.00175375	0.0044045	-0.00417938		0.000323125	0.00279525	0.002105		0.000177625	0.002973	0.00321138		7.675e-05	0.00772562	0.00681525		0.0003365	-0.00271663	0.00221675		-0.00158087	0.000960625	0.00250988		-0.00138337	0.00053675	0.00202612		-0.00169263	0.0039425	0.00243488
	32	0.0163665	0.0182766	0.0262946		0.000413125	0.0058015	0.00653925		0.003946	0.00660925	0.00501537		0.00250275	0.004796	-0.00290588		-0.000689375	0.00256075	0.0014475		-0.000185875	0.0030415	0.00220237		0.00113825	0.00557313	0.00709125		-0.002173	-0.00338512	0.00404975		0.000949625	0.000903125	0.00799188		-0.00107788	-0.00281975	0.00240712		-0.00152713	0.003342	0.00142438
	34	0.0155385	0.0209061	0.0253021		-0.00348188	0.004866	0.00952375		-0.000469	0.00508275	0.000762875		0.00037825	0.003746	-0.00181887		0.00306512	0.00206375	-0.004089		0.00196012	0.0025755	0.00468387		0.00239825	0.00605413	0.00700975		-0.0026155	-0.00225262	-0.00441025		0.00139613	-0.00143037	0.00574538		-1.8375e-05	-0.00318225	0.00258163		-0.00355363	0.0032525	-0.00313413
	36	0.015426	0.0174901	0.0215706		0.000386125	0.005734	0.00675925		0.0031705	0.00326675	0.00247987		0.00221975	0.0007215	-0.00737437		-0.00223338	0.00323925	0.0008225		0.000905125	-0.000165	0.00344987		0.00092425	0.00831762	0.00356975		-0.0017515	-0.00606163	0.00303725		0.000867125	-0.00126037	0.00583337		-0.000553875	0.00108575	0.000368625		-0.00278413	0.0033565	-0.00101362
	38	0.013965	0.0200266	0.0279456		-0.00205788	0.002008	0.00469125		0.002287	0.00351725	0.00535187		-0.00038925	0.0039705	0.00157162		0.000881125	0.00156475	0.0017045		0.00166162	0.0010715	0.00248637		-0.00193675	0.00707613	0.00552875		0.001243	-0.00525613	0.00021575		-0.00221037	0.00405462	0.00791888		-0.00142288	0.00042575	0.00174462		-0.00223163	0.0030955	-0.00170063
	40	0.0157765	0.0186846	0.0218846		0.00261462	0.004681	0.00570125		0.0022445	0.00282825	0.00352387		0.00382875	0.0045325	-0.00489987		-0.00121487	0.00277425	0.0013295		7.6625e-05	0.002632	0.00252388		-0.00067775	0.00636112	0.00562975		9.2e-05	0.00276237	0.00620625		0.000834625	-0.00291938	0.00734737		0.000618625	4.025e-05	0.000740625		-0.000666125	0.00215	0.00119987
	42	0.0137285	0.0180861	0.0236216		-0.00158138	0.0070235	0.00692425		0.0002455	0.00337925	0.00620388		0.00166875	0.0054985	-0.00617388		3.1125e-05	0.00285225	-0.001661		0.000482625	0.0039	0.00514337		-0.00152775	0.00777212	0.00186125		-0.000769	-0.00384012	0.00199925		-0.00138538	0.00209212	0.00256288		-0.000194375	0.00240825	0.00160863		0.000905375	0.0029985	0.000105875
	44	0.0136845	0.0153546	0.0275931		-0.00238188	0.0027565	0.00850275		0.0041915	0.00306525	0.00205688		0.00446925	0.0015155	-0.00184238		0.00123212	0.00285275	0.005651		0.00202962	0.0072715	0.00517488		0.00084575	0.00590062	0.00535175		0.0024275	-0.00188362	0.00287725		0.000961125	0.00200563	0.00464938		0.00266762	0.00172375	0.00168612		-0.00239063	0.001966	0.00214638
	46	0.0189455	0.0161226	0.0228526		0.00155763	0.0003515	0.00549925		0.005276	0.00218775	0.00102938		0.00129825	0.000323	-0.00233038		-0.00370788	0.00312025	-0.003405		0.00136862	0.0042585	0.00633587		0.00177525	0.00258362	0.00254225		-0.001408	0.00729587	0.00327425		-0.000782375	0.00352212	0.00626738		0.00149512	-0.00171375	0.00111163		-0.00222663	0.0031115	0.00240338
	48	0.015698	0.0185541	0.0187916		-0.00105137	0.0034115	0.00560475		0.003392	0.00310775	0.00289188		0.00320325	0.004385	4.125e-06		-0.00189587	0.00062875	-0.0039145		0.00187712	0.0047585	0.00153537		-0.00459425	0.00689462	0.00479425		-0.0085505	0.00276987	-0.00034875		0.000333625	0.00505562	0.00426438		5.3125e-05	-0.00300175	0.00292462		-0.00213213	0.0019045	0.000362875
	50	0.0119895	0.0134276	0.0208066		0.000668125	0.005521	0.00833675		0.0030715	0.00221675	-8.8125e-05		-0.00091075	0.0069105	-0.00940637		0.00191662	0.00239475	-0.000376		-0.00348438	0.003703	0.000470375		-0.00362075	0.00625213	0.00203225		0.0008065	0.00311588	0.00054525		-0.00321137	0.00340312	0.00493788		-0.00187188	-0.00106075	0.00340712		-0.00323563	0.0029685	-0.00139012
	52	0.0122705	0.0149081	0.0170201		-0.00100338	0.002167	0.00745575		0.004929	0.00224175	0.00496887		0.00332575	0.0064755	-0.00234087		-0.00213487	0.00322225	-0.005393		0.000745625	0.002598	0.00183987		-0.00043525	0.00629762	0.00352225		-0.003676	-0.00145163	-0.00073625		-0.000292875	0.00482313	-0.00204862		0.00219563	-0.00594375	0.00235412		-0.00195262	0.002422	0.000419875
	BRET mGq & marker a-linolenic acid
	Time (minutes)	Kras (PM)				Rab4 (EE/RE)				Rab5 (EE)				Rab7 (LE)				Rab9 (LE/TG)				Rab11a (RE)				Rab11b (RE)				Vsp29 (Retromer)				Rab1 (ER)				Rab6 (G/TG)				Rab8 (TG)
	-6	0.00060125	0.000295625	-0.00220413		0.00118425	0.000188875	0.001095		0.000250625	-9.7125e-05	0.00046425		-0.000185375	-0.00174713	0.002299		0.000976875	0.000442375	-0.000434125		0.000907625	0.000695875	-0.000872625		0.00264287	0.000533875	-0.000679875		-0.00229463	-0.000445875	-0.00206425		0.000794	0.00048025	0.00060425		-0.000366625	0.00025325	0.000581		-1.25e-05	-0.000272125	-0.0010805
	-4	-0.00118725	0.00126862	3.5375e-05		0.00045475	0.000152375	0.0010245		-9.8375e-05	-0.00135412	-0.00149125		0.000239125	-0.000224125	-0.0009975		-0.00124763	0.00163438	-0.000451125		-0.000884875	-0.00103712	0.000489375		0.00226587	-9.2125e-05	0.000302625		-0.00111413	0.00156562	0.00023175		0.0001625	-0.00145375	0.00046525		-0.000488125	-0.00177825	-0.000143		-0.000323	-4.6125e-05	-0.001245
	-2	0.00098925	-0.00105137	0.000962375		-0.00124025	0.000450375	-0.00061		0.00133812	-1.25e-07	0.00180425		-0.000127875	-0.00217712	0.0004105		0.00123638	-0.000505125	-0.000187125		0.000649125	0.000748875	0.00256187		0.00261438	0.000941875	-0.000431375		0.00191238	-0.000361375	0.00269775		-0.00211	0.00039325	-1.225e-05		0.00127787	0.00161925	-0.0004315		0.0001755	9.9875e-05	0.002307
	0	-0.00040325	-0.000512875	0.00120638		-0.00039875	-0.000791625	-0.0015095		-0.00149037	0.00145138	-0.00077725		7.4125e-05	0.00414837	-0.001712		-0.000965625	-0.00157163	0.00107237		-0.000671875	-0.000407625	-0.00217862		0.000267875	-0.00138363	0.000808625		0.00149638	-0.000758375	-0.00086525		0.0011535	0.00058025	-0.00105725		-0.000423125	-9.425e-05	-6.5e-06		0.00016	0.000218375	1.85e-05
	2	0.0235347	0.0210211	0.0274519		0.00440825	0.00551687	0.0011295		0.00157513	0.000936875	0.00197025		-0.00134487	0.00544187	-0.002479		-0.00167312	0.00170888	0.000283375		0.00472363	0.00216987	0.000682875		0.00437237	0.00448887	0.00650913		0.00408987	-0.000443875	0.00027875		0.0050315	0.00340775	0.00352275		-0.00128063	0.00152325	0.000522		0.000382	0.00421737	0.003234
	4	0.0183712	0.0194031	0.0183424		-0.00128525	0.00233087	0.0032745		0.00250663	0.000282875	0.00052475		-0.00260288	0.000533375	0.0014765		-0.00263362	-0.00191012	0.00154138		0.00375663	-0.000129125	-0.00108412		0.00256387	0.00379137	0.00347113		0.000946375	-8.0375e-05	0.00200075		0.000665	-0.00122125	0.00213525		-0.00695512	-0.00010575	0.000743		-0.0001595	-0.000145125	0.0006505
	6	0.0164922	0.0170651	0.0179154		-0.00119275	0.00246788	0.0032125		0.000602125	0.00138288	-0.00062325		-0.00465488	0.00605288	-0.003427		-0.000567125	0.000348875	-0.00112613		0.00150713	0.000970375	-0.00147562		0.00211988	0.00437737	-0.000642375		-0.00112263	0.00211413	-0.00409075		-0.0008355	-0.00162675	-0.00041375		-0.00392062	-0.00117325	0.000378		0.00042	0.00190538	-0.001665
	8	0.0185342	0.0174686	0.0158979		-0.00064875	-0.00155462	0.004001		0.00332313	0.00207187	-0.00047775		-0.00338888	0.00723337	-0.002581		-0.00198662	0.00260588	0.000782875		0.00212312	0.00397687	0.000857875		0.00434137	0.00368587	0.00366763		0.00300637	-0.00121888	-0.00293325		-0.002331	0.00085875	0.00148325		-0.00449963	-0.00120525	-0.0004295		-0.002335	0.000592375	-0.000708
	10	0.0145197	0.0139846	0.0182319		0.00051525	0.00156938	0.0012645		0.00243663	0.00125988	0.00175675		-0.00482138	0.00785938	-0.001251		-0.00106513	5.3375e-05	0.000481375		0.00227212	0.00344338	-0.000982125		0.00203637	0.00443337	-0.000715875		0.000347375	-0.00145438	-0.00034975		2.7e-05	0.00023525	0.00081575		-0.00272262	-0.00013275	0.000251		0.000156	-0.000992625	-0.0018375
	12	0.0109748	0.0144016	0.0134739		0.00039525	0.000519875	0.00273		-0.00171688	0.00174138	0.00079725		-0.000486375	0.00442487	0.002929		-0.00214762	-0.000771125	-0.00133063		0.00345312	0.000160375	-0.00100663		-0.000300625	0.00199737	0.00203363		0.00227387	-0.00372737	-0.00294075		-0.003892	-0.00016725	0.00286875		-0.00217513	0.00054075	5.85e-05		0.0008655	0.000261875	-0.0012315
	14	0.0120687	0.00887612	0.0162614		-0.00332375	-0.000578125	0.0007015		0.00143362	-7.5625e-05	-0.00040925		-0.00260837	0.00936288	-0.003443		-0.00564062	0.000340875	-0.000402125		0.00260462	0.000184875	0.00179937		0.000599875	0.00100337	-0.000901375		0.00119237	-0.00319437	0.00047375		-0.001811	0.00243525	0.00276475		-0.00164663	0.00050525	-0.002996		-0.0005345	0.00113938	-9.05e-05
	16	0.0114842	0.0111561	0.0133249		9.475e-05	0.00114837	0.0019005		0.000992625	0.00169287	0.00187025		-0.00248788	0.00866987	-0.004568		-0.00416363	0.000217875	-0.00343062		0.00330913	0.000574375	-0.00360913		-0.000186125	0.00503438	0.00180862		-0.00143912	-0.00305787	0.00253375		-0.001988	-0.00050375	0.00281125		-0.00216763	-0.00084975	-0.0001825		0.001253	0.000429875	-0.0005115
	18	0.0112633	0.00900313	0.00776287		-0.00041425	0.00139038	0.00568		9.7625e-05	2.1875e-05	-0.00171425		-0.00131837	0.00719137	-0.0022505		-0.00134262	0.00312688	-0.000803125		0.00101263	0.00441988	-0.000996125		0.000848875	0.00419788	0.00155563		-0.00389663	0.000420625	0.00206925		0.001629	0.00123375	0.00123725		-0.000201125	0.00227225	0.001018		-0.0005765	0.000696375	-0.002545
	20	0.00935275	0.00904412	0.00378137		-0.00191025	0.00174138	0.0047115		-0.00188788	0.00114638	-0.00100575		-0.00266287	0.00618487	-0.0058915		-0.000207625	-0.00101313	0.00300937		0.00144313	0.00155037	-0.00244013		0.00159837	0.000778875	0.000334125		-0.00102713	-0.000748875	-0.00086725		-6.45e-05	0.00039275	0.00331875		-0.00377713	0.00059375	-0.0039685		-0.001296	0.00405938	-0.00296
	22	0.00710725	0.00948613	0.0110249		-0.00040125	0.00217737	0.000607		-0.00164087	0.00103338	-0.00077925		-0.00145038	0.00746688	-0.0021765		-0.00188912	-0.000357125	-0.00143513		0.000731125	0.000111875	-0.00186063		-0.000562625	0.00576187	-8.0875e-05		0.00513837	-0.00258438	-0.00131425		-0.0017325	-0.00016425	0.00176325		-0.00317062	-0.00115375	0.0002685		-0.0024525	0.00240437	-0.001879
	24	0.00704825	0.0103031	0.00441588		-0.00243575	0.000387375	0.001902		0.000183625	0.000671375	0.00055275		-0.00425637	0.00957087	-0.0028025		-0.00424412	-0.000582625	-0.00116413		0.00479062	-0.00137112	-0.00435112		-0.00244513	0.00619687	-0.00282887		0.00183487	-0.00164387	-0.00262175		-0.0023965	-0.00224675	0.00065375		-0.00406213	-0.00019375	-0.003603		0.0008265	0.00113937	-0.0019045
	26	0.00373125	0.00881913	0.00890088		-0.00442325	-0.000964625	0.001194		0.00407912	-0.00295362	-0.00125875		-0.000413875	0.00451337	-0.003105		-0.00261612	-0.000261625	-0.00125262		0.00167662	0.00145337	-0.000251125		-0.00174713	0.00535137	-8.3375e-05		0.000998375	-0.00178638	-0.00416725		-0.000886	-0.00200925	-9.825e-05		-0.000639125	-0.00232575	-0.0043715		-0.002241	0.000363875	0.000172
	28	0.00703325	0.00810013	0.00446037		-0.00290575	0.00279487	0.004194		0.00184362	0.00153288	1.425e-05		-0.00124738	0.00859787	-0.004775		-0.00272963	-0.00187712	-0.000661125		0.00155362	0.000987875	-0.00316163		1.3375e-05	0.00405338	-0.00375138		-0.00495063	-0.00105187	0.00021175		-0.000596	-0.00255425	-0.00023975		-0.00244312	0.00016775	-0.003769		-0.001269	0.00162038	-0.0014445
	30	0.00702975	0.00873263	0.00534787		-0.00499325	0.000408375	0.004303		0.00219212	0.000598375	-0.00119525		-0.00229288	0.00892188	-0.005759		-0.00547162	0.000969375	-0.00107762		0.00103512	0.00162688	0.00190738		-4.125e-06	0.00402887	0.00141862		0.000671875	-0.00450388	-0.00130325		0.000479	0.00277325	0.00181175		-0.00397662	0.00243775	-0.002941		-0.0006815	0.00238388	-0.0026005
	32	0.00748325	0.00774513	0.00520338		-0.00528975	0.00136637	0.0034905		-0.000785375	0.00243638	-0.00152425		-0.00275387	0.00729988	-0.0053185		-0.00479713	0.000235375	0.00107238		0.00354213	-0.00122313	-0.00163063		-0.00296863	0.00264888	-0.000196875		-0.00454562	-0.00477237	0.00100225		-0.003559	0.00087475	0.00198025		-0.00294563	-0.00335775	-0.005773		-0.0005305	0.00241137	-0.0002035
	34	0.00460975	0.00707163	0.00497188		-0.00303525	0.000648875	0.003203		0.000127625	0.00177288	-0.00016025		-0.00473587	0.0104794	-0.0029715		0.000291375	-0.000342125	-0.000610625		0.00217413	0.00342937	0.00147238		0.000881375	0.000971875	0.00103013		-0.00210363	0.000535125	-0.00579975		0.000785	-0.00030775	0.00261775		-0.00200363	-0.00292175	-0.0046755		-0.0054115	0.00431338	-0.002511
	36	0.00807575	0.00225713	0.00160837		-0.00081625	0.00159637	0.002294		0.000155625	-0.00204362	-0.00027975		-0.00400087	0.00853288	-0.004737		-0.00467313	-0.000354125	-0.00224613		0.00494613	-0.00102362	-0.00360713		0.00202538	0.00582337	-0.00249337		-0.00357513	-0.000769875	0.00041675		-0.000223	0.00119375	0.00418825		-0.000922625	-0.00128725	-0.004538		0.0006855	0.00226787	0.0009905
	38	0.00758575	0.00699512	0.00737038		-0.00229725	0.000233375	0.002295		0.00119613	-0.00271062	-0.00024525		-0.00340338	0.00600788	-0.0018015		-0.00257963	-0.00277013	-0.00373913		2.3125e-05	-0.000990625	-0.00247862		0.00240537	0.00413688	-0.00133937		-0.000544125	-0.000826375	-0.00308825		-6e-05	0.00239925	0.00299475		-0.00275863	0.00141625	-0.003292		-0.0016655	0.00181338	-0.0018925
	40	0.00697625	0.00509262	0.00484688		5.025e-05	0.00196688	-0.003679		-0.000293375	-0.00372912	-0.00013625		-0.00409037	0.00777288	-0.0048745		-0.00209012	-0.000195125	-0.00337362		0.00118963	0.00172438	-0.000794125		-0.00148863	0.00444538	-0.00398637		0.00215087	-0.00588488	-0.00046625		-0.00026	0.00096475	0.00151725		-0.00365813	-0.00313325	-0.0018165		-0.0021865	0.00175838	0.000424
	42	0.00334175	0.00710513	0.00209487		-0.00358475	0.00405888	0.002569		-0.000383875	-0.00190113	-9.625e-05		-7.2375e-05	0.00939637	-0.002158		-0.00363812	0.000284375	-0.00287263		0.000809125	0.00137637	-0.00344713		-0.000475625	0.00296387	-0.00404487		-0.000183625	-0.00432187	-0.00077925		-0.0026155	0.00353875	0.00552025		-0.00265763	0.00145275	-0.0029665		-0.0016415	0.00130988	-1.5e-05
	44	0.00506125	0.00434663	0.00785588		-0.00317875	0.00214537	0.0035805		0.00344462	-0.00107662	-0.00202625		4.2125e-05	0.00301388	-0.0045125		-9.8625e-05	-0.000294625	0.00160737		0.00379062	0.00223588	-0.00142812		0.00179688	0.000500375	0.00230512		0.00303937	-0.000578375	-0.00109475		6.9e-05	0.00092075	-0.00174175		-0.00163063	0.00161925	-0.004183		0.0004085	0.00303488	-0.000241
	46	0.00864325	0.00201562	0.00197287		-0.00401725	-0.000490125	0.0033615		0.00389312	-0.000273125	-0.00132175		-0.00202488	0.00651438	-0.0034695		-0.00332513	0.000821875	-0.00307312		0.00147612	-0.000682125	0.000693375		0.000854375	-0.000552625	-0.00323137		5.7375e-05	0.00237112	-0.00398675		-0.0001385	0.00256525	0.00202925		-0.000295125	0.00202425	-0.0042645		-0.0015735	0.00308388	-0.001604
	48	0.00325025	0.00556813	0.00261388		-0.00547825	0.00130937	0.002186		0.00223762	-0.00211962	-0.00056025		0.00100412	0.00841788	0.0004085		-0.00445712	-1.6125e-05	-0.00343663		0.00275762	0.00489037	-0.00268563		0.00256788	0.00520138	0.000848625		-0.00180813	-0.00240838	-0.00015725		0.004541	0.00292225	0.00282825		-0.00301663	0.00089675	-0.001739		-0.00339	0.00182838	-0.002826
	50	0.00068875	0.00190113	0.00384588		-0.00313575	0.00305137	0.0018875		0.00309112	-0.000146625	-0.00438425		-0.00129438	0.00746088	-0.0060455		3.875e-06	-0.00193762	0.000253875		0.00155812	-0.000203125	-0.00290263		-0.00199363	0.00445988	-0.000595875		0.00160138	-0.000106375	-0.00222625		-0.001728	0.00499625	-2.475e-05		-0.00413463	0.00161975	0.0007605		-0.003018	-2.8125e-05	-0.0005275
	52	0.00263575	0.00429263	-0.00203163		-0.00313925	0.000465375	0.0041815		-0.000735875	-0.00273462	-1.625e-05		0.000438125	0.00755187	-0.001454		-0.00475063	-0.00181512	-0.00314663		-0.000462875	-0.00166163	-0.000245625		-0.00169712	0.00148587	-0.00388888		-0.00223412	-0.00678738	-0.00392675		0.0002365	0.00436325	0.00275175		0.00143787	0.00013675	-0.0017895		-0.0028695	0.00401487	0.0012085

## Sheet: EDFig. 4e
	BRET AUC TUG-891
		mGαi				mGαo			mGαq
	K-ras	14.72	14.36	15.07	15.2	9.441	8.567	7.394	1.33	1.187	1.606
	Rab5	2.523	2.384	2.747	2.774	3.081	3.245	3.816	0.2183	0.2295	0.2162
	Rab4	1.833	1.512	1.611	1.8	3.057	1.54	1.357	0.6749	0.5931	0.4221
	Rab11a	1.369	1.418	1.585	1.917	2.377	2.684	3.365	0.09699	0.08288	0.05979
	Rab11b	3.509	3.242	3.939	3.856	2.621	2.795	5.079	0.426	0.612	0.3815
	Rab7	2.967	2.452	3.164	2.959	2.788	2.88	2.144	0.3097	0.4335	0.2685
	Rab9	1.792	1.857	1.832	1.952	1.839	1.929	2.609	0.2317	0.4372	0.2359
	Vsp29	0.08132	0.08563	0.08472	0.0812	0.1497	0.0913	0.07545	0.1206	0.07991	0.07303
	Rab1a	1.445	1.55	1.363	1.538	1.812	1.825	2.847	0.5369	0.6007	0.2188
	Rab6	0.9446	1.004	0.8466	0.9527	1.742	0.8427	0.6735	0.2273	0.3054	0.1096
	Rab8	0.9143	0.9425	0.9585	0.7789	0.825	0.5682	0.7414	0.1703	0.1732	0.1196
	BRET AUC CpdA
		mGαi			mGαo			mGαq
	K-ras	12.46	9.729	4.472	8.07	7.735	8.137	1.131	1.194	1.68
	Rab5	0.7832	0.5248	0.3393	2.174	1.44	1.07	0.0673	0.1729	0.2887
	Rab4	1.751	1.017	0.9083	2.736	2.558	3.778	0.1547	0.2253	0.1457
	Rab11a	1.337	0.7602	0.5203	2.096	1.935	1.723	0.07858	0.1921	0.1433
	Rab11b	1.495	0.9335	0.5695	1.624	1.534	2.487	0.06367	0.1204	0.1187
	Rab7	1.123	0.832	0.4073	2.449	2.474	3.351	0.04509	0.1461	0.1253
	Rab9	1.888	1.693	1.549	2.033	2.143	4.253	0.09574	0.3175	0.3223
	Vsp29	0.1974	0.164	0.05945	0.07123	0.09965	0.06475	0.08448	0.1346	0.1252
	Rab1a	0.8796	0.7778	0.504	1.526	1.348	2.679	0.05865	0.08353	0.2092
	Rab6	0.2344	0.09127	0.1827	1.089	0.841	0.5504	0.05378	0.07754	0.07425
	Rab8	0.4248	0.3897	0.2852	0.6708	0.445	0.8286	0.09075	0.1392	0.09353
	BRET AUC a-linolenic acid
		mGαi			mGαo			mGαq
	K-ras	4.085	2.366	1.492	2.519	2.055	5.405	0.4708	0.482	0.4639
	Rab5	0.4102	0.1542	0.1722	1.259	0.543	0.5064	0.1226	0.07803	0.1424
	Rab4	0.5513	0.2627	0.1664	0.922	1.147	2.485	0.07901	0.07437	0.04966
	Rab11a	0.4789	0.3748	0.1636	0.5151	1.027	1.37	0.1159	0.3734	0.1675
	Rab11b	0.446	0.3527	0.1635	0.439	0.6778	1.828	0.1367	0.04702	0.07571
	Rab7	0.3649	0.1892	0.1208	0.8881	0.7656	1.051	0.118	0.07489	0.08642
	Rab9	0.8334	0.788	0.4715	0.4688	0.8879	2.397	0.08737	0.1835	0.08718
	Vsp29	0.1423	0.1848	0.06017	-0.03342	-0.08118	0.005866	0.1021	0.1046	0.09593
	Rab1a	0.5946	0.3082	0.2207	0.772	0.5208	2.393	0.07145	0.08457	0.101
	Rab6	0.1427	0.1306	0.05263	0.6889	0.5109	0.1481	0.137	0.06321	0.1164
	Rab8	0.1623	0.07656	0.06257	0.3808	0.2097	0.5473	0.06355	0.09154	0.07142
	BRET AUC statistics Cpd A			AUC statistics a-linolenic acid			AUC statisticsTUG-891
	K-ras
	mGαq vs. mGαi	****	<0.0001		****	<0.0001		****	<0.0001
	mGαq vs. mGαo	****	<0.0001		****	<0.0001		****	<0.0001
	Rab5
	mGαq vs. mGαi	ns	0.7917		ns	0.934		****	<0.0001
	mGαq vs. mGαo	ns	0.0684		ns	0.2254		****	<0.0001
	Rab4
	mGαq vs. mGαi	ns	0.1947		ns	0.7706		*	0.0419
	mGαq vs. mGαo	****	<0.0001		**	0.0023		*	0.0205
	Rab11a
	mGαq vs. mGαi	ns	0.4269		ns	0.9442		***	0.0008
	mGαq vs. mGαo	*	0.0154		ns	0.1483		****	<0.0001
	Rab11b
	mGαq vs. mGαi	ns	0.2914		ns	0.8072		**	0.0018
	mGαq vs. mGαo	*	0.0154		ns	0.0739		**	0.0034
	Rab7
	mGαq vs. mGαi	ns	0.4765		ns	0.9333		****	<0.0001
	mGαq vs. mGαo	***	0.0003		ns	0.1138		****	<0.0001
	Rab9
	mGαq vs. mGαi	ns	0.0517		ns	0.305		***	0.0001
	mGαq vs. mGαo	***	0.0004		*	0.0195		****	<0.0001
	Vsp29
	mGαq vs. mGαi	ns	0.9989		ns	0.9968		ns	0.8819
	mGαq vs. mGαo	ns	0.9977		ns	0.9281		ns	0.7151
	Rab1a
	mGαq vs. mGαi	ns	0.5549		ns	0.725		*	0.0102
	mGαq vs. mGαo	*	0.0186		*	0.0182		***	0.0009
	Rab6
	mGαq vs. mGαi	ns	0.9826		ns	>0.9999		*	0.0345
	mGαq vs. mGαo	ns	0.4054		ns	0.6381		*	0.0203
	Rab8
	mGαq vs. mGαi	ns	0.8922		ns	0.9975		****	<0.0001
	mGαq vs. mGαo	ns	0.6202		ns	0.7016		***	0.0002

## Sheet: EDFig. 4f
	BRET Rap1GAP & PM CAAX
	[TUG-891], M	Gαi1					endogenous - Gα					No Receptor + Gαi1
	-5	0.6971	0.7073	0.7382	0.60235	0.56135	0.3084	0.2457	0.2977	0.3164	0.2642	0.263	0.2052	0.187	0.2129	0.2125
	-6	0.6509	0.61	0.7549	0.6966	0.51785	0.3146	0.2903	0.3093	0.3281	0.2427	0.265	0.1699	0.1994	0.23405	0.20275
	-7	0.6196	0.6024	0.7622	0.6264	0.517	0.3146	0.2833	0.3153	0.34	0.2239	0.2763	0.1714	0.1937	0.20015	0.1939
	-8	0.5765	0.5765	0.6721	0.6721	0.44265	0.288	0.2674	0.2786	0.305	0.18435	0.2773	0.1634	0.1946	0.2037	0.1961
	-9	0.5271	0.4309	0.478	0.4933	0.42135	0.2714	0.2635	0.2444	0.2607	0.1972	0.2847	0.1724	0.1918	0.2205	0.1903
	-10	0.4749	0.4164	0.4799	0.4479	0.42675	0.2752	0.2502	0.2423	0.281	0.21135	0.2722	0.1757	0.2058	0.2005	0.20825
	-11	0.5134	0.4285	0.4835	0.45215	0.4377	0.2458	0.2202	0.2322	0.2698	0.2027	0.2811	0.1653	0.1946	0.21035	0.1998
	-12	0.488	0.4147	0.4806	0.4702	0.3981	0.263	0.2398	0.24	0.2535	0.20025	0.2728	0.1693	0.1936	0.2216	0.2074
	-13	0.5059	0.4328	0.4634	0.4507	0.45845	0.2573	0.2313	0.2369	0.2281	0.1898	0.2666	0.175	0.1942	0.2166	0.2239
	BRET Rap1GAP & EE FYVE
	[TUG-891], M	Gαi1					endogenous - Gα					No Receptor + Gαi1
	-5	0.4564	0.4662	0.4125	0.4235		0.3673	0.3025	0.2615	0.2875		0.1701	0.198	0.2533	0.2216
	-6	0.5078	0.4724	0.4351	0.3875		0.3957	0.3127	0.2412	0.2741		0.1778	0.2085	0.2412	0.2158
	-7	0.4732	0.4777	0.4263	0.3799		0.4242	0.3182	0.2398	0.2703		0.1751	0.2173	0.2626	0.2142
	-8	0.4321	0.46	0.3899	0.3526		0.4188	0.3042	0.2356	0.2646		0.1733	0.2146	0.2589	0.2089
	-9	0.3814	0.3804	0.3845	0.3484		0.362	0.2808	0.2244	0.2598		0.177	0.2316	0.2312	0.2115
	-10	0.3626	0.4148	0.3786	0.3402		0.367	0.261	0.2201	0.2361		0.1751	0.2077	0.2574	0.2263
	-11	0.3809	0.4142	0.3528	0.3352		0.3651	0.2638	0.2185	0.2523		0.1747	0.2319	0.2489	0.2178
	-12	0.3816	0.3946	0.3498	0.3341		0.3771	0.2733	0.2235	0.2274		0.184	0.2246	0.2654	0.2024
	-13	0.3699	0.4013	0.3462	0.32		0.3736	0.2576	0.2175	0.2098		0.1891	0.2229	0.2397	0.2082
	BRET Rap1GAP & ER PTP1B
	[TUG-891], M	Gαi1					endogenous - Gα					No Receptor + Gαi1
	-5	0.29655	0.33095	0.23275	0.21485		0.2686	0.28475	0.2238	0.20365		0.221	0.2456	0.221	0.2283
	-6	0.2606	0.29675	0.21475	0.20085		0.2351	0.233	0.2215	0.1895		0.2152	0.2185	0.2152	0.22795
	-7	0.25285	0.28175	0.213	0.1887		0.21985	0.22465	0.2091	0.1777		0.2016	0.2147	0.2016	0.2066
	-8	0.23535	0.25935	0.20535	0.17835		0.227	0.22615	0.1969	0.1714		0.2235	0.2177	0.2235	0.2431
	-9	0.22345	0.2309	0.207	0.1778		0.22705	0.2237	0.2114	0.16725		0.199	0.2046	0.199	0.2345
	-10	0.2277	0.2425	0.2005	0.17525		0.2255	0.22645	0.1891	0.175		0.2131	0.222	0.2131	0.2235
	-11	0.22325	0.2293	0.2052	0.18075		0.2386	0.21935	0.196	0.1686		0.1952	0.1984	0.1952	0.2449
	-12	0.2455	0.2332	0.20745	0.181		0.2448	0.23235	0.1993	0.16605		0.2024	0.2131	0.2024	0.20175
	-13	0.22795	0.23405	0.19965	0.169		0.18155	0.22075	0.208	0.1633		0.2123	0.2166	0.2123	0.23695
	BRET Rap1GAP & Golgi Giantin
	[TUG-891], M	Gαi1					endogenous - Gα					No Receptor + Gαi1
	-5	0.40475	0.36425	0.3605	0.3756		0.39425	0.40035	0.3285	0.354		0.3478	0.3559	0.3875	0.3064
	-6	0.43965	0.35705	0.3733	0.3584		0.40285	0.354	0.3182	0.3625		0.3346	0.3453	0.35175	0.3053
	-7	0.41685	0.3424	0.3552	0.3867		0.38795	0.32925	0.32505	0.3537		0.3368	0.3473	0.36835	0.2939
	-8	0.38475	0.3343	0.3329	0.3516		0.3863	0.3362	0.31435	0.3603		0.3301	0.341	0.3577	0.294
	-9	0.37565	0.3284	0.3517	0.3469		0.3919	0.3351	0.3241	0.3645		0.3507	0.3624	0.3557	0.2885
	-10	0.38955	0.328	0.3357	0.3402		0.3879	0.3281	0.35985	0.3578		0.3422	0.3435	0.38205	0.2936
	-11	0.39055	0.32685	0.3555	0.3365		0.3715	0.33875	0.34205	0.3396		0.3167	0.3454	0.35435	0.293
	-12	0.38975	0.3345	0.3483	0.3356		0.38295	0.35025	0.3635	0.3493		0.3462	0.3547	0.38655	0.2866
	-13	0.3852	0.3255	0.3562	0.3598		0.37985	0.3361	0.3353	0.3581		0.3361	0.3408	0.35885	0.299
