# Supplementary material for: Intracrine FFA4 signaling controls lipolysis at lipid droplets
Source: Nat Chem Biol. 2025 Aug 5;22(1):109–19. doi: 10.1038/s41589-025-01982-5 (PMC12727528; doi:10.1038/s41589-025-01982-5)
Supplement: Supplementary file 15 — Statistical source data. [file 41589_2025_1982_MOESM15_ESM.xlsx]

## Sheet: EDFig. 7a
	BRET cAMP Whole Cell
		Isoproterenol (1nM) + ICI										Isoproterenol (1nM) + CGP
	-6	05Mar25	05Mar25	05Mar25	05Mar25	28Feb25	28Feb25	06Mar25	06Mar25	06Mar25	06Mar25	05Mar25	05Mar25	05Mar25	05Mar25	28Feb25	28Feb25	06Mar25	06Mar25	06Mar25	06Mar25
	-4	0.0874795	0.0798445	0.0528105	0.0850405	0.0434143	-0.0579628	0.0453932	0.0171972	-0.0385778	-0.00948375	0.0314585	0.0083235	0.0074455	0.0046295	0.019477	-0.012954	-0.0258518	-0.0359398	-0.0428568	-0.0242878
	-2	0.076608	0.074499	0.048058	0.094119	0.0441302	-0.0563447	0.039327	0.027785	-0.033386	-0.012369	0.028186	0.003729	0.006986	0.003053	0.0112975	-0.0232825	-0.031612	-0.02407	-0.046012	-0.012744
	0	0.0753945	0.0772265	0.0478555	0.0890745	0.0591967	-0.0425842	0.0433548	0.0180398	-0.0277942	-0.0102882	0.0414205	0.0209305	0.0130065	0.0032575	0.0230845	-0.0116425	-0.0178622	-0.0243803	-0.0390583	-0.00569425
	2	0.0839042	0.0836062	0.0573602	0.0966262	0.0601957	-0.0500452	0.0372575	0.0226655	-0.0323595	-0.0076025	0.0414182	0.0117972	-0.00010675	-0.00699875	0.01778	-0.02376	-0.0207675	-0.0189215	-0.0423835	-0.0096485
	4	0.0626005	0.0536595	0.0294095	0.0814065	-0.00384025	-0.114465	0.0009635	-0.0066995	-0.0528135	-0.0382145	0.0163625	-0.0205635	-0.0197665	-0.0371335	-0.0629515	-0.125644	-0.0467045	-0.0598985	-0.0711225	-0.0431395
	6	0.052305	0.061611	0.017943	0.074779	-0.0110437	-0.113058	0.00170825	-0.0139338	-0.0592038	-0.0388958	0.014976	-0.020627	-0.020427	-0.034434	-0.0627245	-0.126121	-0.0418888	-0.0565048	-0.0766728	-0.0415608
	8	0.064208	0.0422	0.03227	0.083568	0.00206125	-0.106662	0.00039775	-0.0267933	-0.0653423	-0.0537563	0.008764	-0.0143	-0.019198	-0.028563	-0.0387755	-0.110188	-0.0555443	-0.0724993	-0.0801623	-0.0481743
	10	0.0700708	0.0532098	0.0376928	0.0927528	0.00877175	-0.10025	-0.00483675	-0.00661775	-0.0715408	-0.0458778	0.00014375	-0.0150312	-0.0271602	-0.0328242	-0.0437805	-0.107539	-0.0495577	-0.0532448	-0.0624997	-0.0526428
	12	0.073016	0.069342	0.033859	0.094757	0.0187358	-0.0925492	0.0110348	-0.0150683	-0.0608393	-0.0444432	0.013635	-0.016372	-0.023013	-0.03135	-0.036614	-0.108029	-0.0483883	-0.0415163	-0.0559043	-0.0362263
	14	0.073346	0.062304	0.060545	0.088698	0.0718062	-0.0436298	0.0318535	0.0156385	-0.0456225	-0.0152525	0.015401	-0.00715	-0.01531	-0.032445	-0.0136985	-0.0756475	-0.0302545	-0.0350425	-0.0477355	-0.0176365
	16	0.0960835	0.0808495	0.0571045	0.108395	0.0678108	-0.0459542	0.0292662	0.00551625	-0.0367697	-0.00734375	0.0409385	-0.0050775	0.0020595	-0.0099855	-0.016269	-0.076822	-0.0340948	-0.0451367	-0.0588978	-0.0152538
	18	0.086409	0.08546	0.058482	0.103228	0.0569237	-0.0366903	0.029811	0.021596	-0.028533	-0.002253	0.035669	-0.015907	0.001273	-0.019299	-0.02414	-0.079981	-0.029084	-0.043824	-0.059639	-0.014479
	20	0.0904188	0.0816607	0.0567968	0.100888	0.0642483	-0.0423867	0.0311288	0.0302898	-0.0210272	-0.00171925	0.0414737	-0.00424525	-0.00318125	-0.0163362	-0.0215985	-0.0875415	-0.0324502	-0.0291762	-0.0391772	-0.0119312
	22	0.0929583	0.0779673	0.0565913	0.107655	0.0621542	-0.0397907	0.0454992	0.0374203	-0.0312937	0.00380825	0.0423783	-0.00091275	0.00547725	-0.0254857	-0.0224095	-0.0855635	-0.0349308	-0.0318377	-0.0471807	-0.0179947
	24	0.096047	0.075986	0.058075	0.110577	0.0603843	-0.0393907	0.0376923	0.0192772	-0.0190427	-0.00226075	0.032129	0.000162	-0.013829	-0.019314	-0.0083205	-0.0820165	-0.0289958	-0.0408398	-0.0439147	-0.0181137
	26	0.0961998	0.0858248	0.0632657	0.11562	0.0702547	-0.0361913	0.0317067	0.0270777	-0.00873025	-0.00912925	0.0329458	-0.00269425	-0.00794025	-0.0221802	-0.023087	-0.075991	-0.0342053	-0.0296422	-0.0420863	-0.0115372
	28	0.0740403	0.0675183	0.0505043	0.0962463	0.0570167	-0.0301683	0.0604457	0.0225258	-0.0217432	0.00100075	0.0164872	-0.0259477	-0.0163047	-0.0381337	-0.0258335	-0.0956415	-0.0234922	-0.0332863	-0.0475283	-0.0227112
	30	0.099255	0.064835	0.03913	0.123665	0.0729787	-0.00973025	0.0335698	0.0243758	-0.0287092	-0.00356425	0.021321	-0.007032	-0.001566	-0.037274	-0.018805	-0.081871	-0.0303562	-0.0318212	-0.0445952	-0.00824125
	32	0.0970812	0.0728702	0.0670623	0.111088	0.0758768	-0.0207162	0.033743	0.023365	-0.019059	0.001536	0.0405143	-0.00520575	0.00796125	-0.0212108	-0.029583	-0.085806	-0.032285	-0.035438	-0.056249	-0.014023
	34	0.103262	0.075097	0.058948	0.097162	0.0638097	-0.0227773	0.0389495	0.0392825	-0.0265025	-0.0031135	0.040786	0.012739	-0.013394	-0.025567	-0.0168895	-0.0866885	-0.0375305	-0.0411445	-0.0421355	-0.0173535
	36	0.0783512	0.0785012	0.0634692	0.112665	0.0785742	-0.0202888	0.0358827	0.0192487	-0.0229372	0.00579775	0.0414172	-0.00094975	-0.00018175	-0.0363238	-0.0019885	-0.0679195	-0.0304203	-0.0440563	-0.0398763	-0.0135433
	38	0.0887592	0.0812193	0.0488622	0.110294	0.0606538	-0.0428002	0.0252138	0.0214678	-0.0177253	0.00505875	0.0348383	-0.0198288	-0.0127538	-0.0267988	-0.001653	-0.073183	-0.00837125	-0.0202872	-0.0418063	-0.0119573
	40	0.07471	0.086838	0.045057	0.114816	0.0807282	-0.0146138	0.0359268	0.0327548	-0.0206602	0.00970575	0.016257	-0.003482	-0.007882	-0.035585	-0.012052	-0.069799	-0.0101593	-0.0258912	-0.0478473	-0.0175482
	42	0.093246	0.093114	0.058761	0.120264	0.0798387	-0.0218552	0.0199622	0.0256073	-0.0211528	0.00403425	0.034722	0.001654	-0.012479	-0.029452	-0.01139	-0.082231	-0.0137708	-0.0306098	-0.0424257	-0.0169178
	44	0.0915975	0.0897565	0.0692815	0.121088	0.0735392	-0.0297938	0.0233273	0.0396393	-0.0314987	0.00486225	0.0390235	0.0044815	0.0007355	-0.0272595	-0.0089255	-0.0697445	-0.0256337	-0.0336907	-0.0482697	-0.0191897
	46	0.0792453	0.104334	0.0603053	0.126811	0.0864578	-0.0327822	0.0341703	0.0306053	-0.0176087	0.00828625	0.0225932	0.00720425	-0.00011875	-0.0192048	-0.019191	-0.078298	-0.0159238	-0.0290317	-0.0379867	-0.0104917
	48	0.0819922	0.0653272	0.0458983	0.119419	0.0806742	-0.0216527	0.0380672	0.0407003	-0.0216518	0.00238825	0.0306382	-0.00583575	-0.00056275	-0.0324907	-0.0082595	-0.0854645	-0.0112078	-0.0111268	-0.0258838	-0.00160075
	50	0.0744587	0.0746827	0.0558297	0.127485	0.0616513	-0.0337048	0.0351095	0.0292685	-0.0214285	0.0023615	0.0285347	0.0177677	-0.00443825	-0.0152853	-0.025599	-0.080763	-0.0227435	-0.0110205	-0.0196295	-0.0057355

## Sheet: EDFig. 7b
	cAMP Inhibition (%)
	ICI,118551 (10uM)									CGP, 12177 (10uM)
	120.968	90.1536	128.783	124.604	116.161	72.6544	80.7365	84.8793	104.907	77.7513	30.712	59.3504	50.5741	42.0159	70.3563	58.2472	61.5481	91.3584
	Statistics cAMP
	P value				0.0008
	Exact or approximate P value?				Exact
	P value summary				***
	Significantly different (P < 0.05)?				Yes
	One- or two-tailed P value?				Two-tailed
	Sum of ranks in column A,B				121 , 50
	Mann-Whitney U				5
