# Supplementary material for: Intracrine FFA4 signaling controls lipolysis at lipid droplets
Source: Nat Chem Biol. 2025 Aug 5;22(1):109–19. doi: 10.1038/s41589-025-01982-5 (PMC12727528; doi:10.1038/s41589-025-01982-5)
Supplement: Supplementary file 16 — Statistical source data. [file 41589_2025_1982_MOESM16_ESM.xlsx]

## Sheet: EDFig. 8b
	mGo translocation Isoproterenol + Dyngo4a
	Time (minutes)	Cell Interior FFAR4				Cell Surface FFAR4
	0	1.39458	1.34151	2.04507	3.06082	0.80306	0.294099	0.753385	-0.0682
	1	1.42004	1.37481	2.21965	3.05359	0.755496	0.446498	0.660865	-0.51211
	2	1.38434	1.45159	2.16495	2.79341	0.778914	0.397934	0.646372	-0.71568
	3	1.43478	1.55198	2.15926	3.02787	0.741088	0.452007	0.667548	-0.57907
	4	1.46224	1.63607	2.15276	3.19286	0.717373	0.414524	0.653947	-0.55872
	5	1.47558	1.71243	2.24181	3.29214	0.648841	0.398573	0.61857	-0.61666
	6	1.55947	1.78994	2.23971	3.26545	0.633891	1.01645	0.687229	-0.57787
	7	1.55878	1.79357	2.29038	3.35571	0.70892	0.724162	0.565959	-0.59626
	8	1.57369	1.90859	2.40547	3.31669	0.626473	0.942088	0.634135	-0.56885
	9	1.54698	1.84919	2.3939	3.51065	0.61081	1.18473	0.550044	-0.58434
	10	1.56345	1.9355	2.45006	3.42801	0.68361	1.21836	0.618951	-0.57818
	11	1.59927	1.91466	2.38255	3.59991	0.669141	1.2189	0.607183	-0.67482
	12	1.59995	1.98456	2.30903	3.78073	0.673664	0.975317	0.640813	-0.59667
	13	1.57607	1.9213	2.34817	3.77325	0.697141	1.19805	0.619432	-0.61974
	14	1.63667	1.90568	2.33051	3.71453	0.649119	1.21114	0.62397	-0.62758
	15	1.60331	1.96869	2.50753	3.98579	0.638801	1.13233	0.582879	-0.66749
	16	1.61808	1.9463	2.4793	3.91769	0.642492	1.12228	0.649038	-0.65352
	17	1.62581	1.88346	2.5674	3.85678	0.684958	0.882539	0.632696	-0.63933
	18	1.65798	1.91989	2.59188	3.95052	0.657023	1.13642	0.634938	-0.66203
	19	1.65346	1.91729	2.53976	3.84851	0.612931	1.23491	0.664374	-0.63742
	20	1.66417	1.92875	2.54084	3.78841	0.667628	0.851037	0.709704	-0.62791
	21	1.68345	1.95814	2.45571	3.81981	0.60301	1.16305	0.581864	-0.64634
	22	1.68026	1.91477	2.50152	3.99315	0.627623	1.0959	0.615373	-0.56992
	23	1.68211	1.88227	2.50868	3.71121	0.596821	1.12983	0.646918	-0.64495
	24	1.68193	1.86477	2.50091	3.79393	0.589087	1.15539	0.575948	-0.54822
	25	1.68957	1.84994	2.51379	4.0103	0.607067	0.804588	0.594699	-0.64139
