# Supplementary material for: Intracrine FFA4 signaling controls lipolysis at lipid droplets
Source: Nat Chem Biol. 2025 Aug 5;22(1):109–19. doi: 10.1038/s41589-025-01982-5 (PMC12727528; doi:10.1038/s41589-025-01982-5)
Supplement: Supplementary file 17 — Statistical source data. [file 41589_2025_1982_MOESM17_ESM.xlsx]

## Sheet: EDFig. 9a
	BRET mGi Kras TUG-891																	BRET mGi Rab1 TUG-891
	Time (minutes)	Halo-mGo			LYN-Halo-mGo			SEC63-Halo-mGo			Empty Vector			PLIN1-Halo-mGo				Time (minutes)	Halo-mGo			LYN-Halo-mGo			SEC63-Halo-mGo			Empty Vector			PLIN1-Halo-mGo
	0	-0.00476333	-0.000508333	-0.00120533	-0.00262733	0.00347967	0.000277667	-0.00405767	0.00438533	0.00153533	-0.001462	0.002104	0.005071	0.000108	0.001793	-0.004628		0	-0.00251367	-0.00213967	0.000692333	-0.00034	-0.000483	-0.00334	0.00333933	-0.002004	0.000687	0.00123867	-0.00278633	-0.00395333	0.000386	-0.00145967	-0.000675667
	2	-0.008195	0.001911	0.000167	-0.00364467	0.000898333	-0.000743667	-0.005616	9.5e-05	0.000487	-0.00233667	0.00129133	0.00528333	-0.000565	0.00306	-0.002987		2	-0.001576	-0.003701	-0.001662	0.000251	-0.001633	-0.003531	0.00185033	-0.002657	0.000308	0.00220267	-0.00301533	-0.00380933	0.000269	-0.00198433	-0.000795333
	4	-0.00730867	-0.000554667	-0.00127767	-0.003212	0.001977	-0.000145	-0.00597467	0.00208233	0.00139033	-0.003379	0.002685	0.005533	-9.43333e-05	0.00518367	-0.00379233		4	-0.00242133	-0.00212833	0.00117867	-0.00104667	0.000348333	-0.00342367	0.003039	-0.000602667	0.000730333	0.00038	-0.00452	-0.005114	-0.00240833	-0.002963	-0.00032
	6	-0.00744367	1.13333e-05	-0.00123467	-0.003916	0.002189	0.000179	-0.00591567	0.00172733	0.00124333	-0.00348833	0.00251167	0.00430867	0.000502	0.00503	-0.00269		6	-0.001706	-0.003633	-0.001005	-0.000136	-0.000182	-0.002275	0.00104933	-0.00204667	-0.000668667	0.002021	-0.004499	-0.004928	-0.00210833	-0.001567	-0.001829
	8	0.0824363	0.0695553	0.0835283	0.0208217	0.0295587	0.0279177	0.159093	0.175441	0.160907	0.143351	0.160958	0.155924	0.116088	0.117441	0.105376		8	0.00289933	0.00359433	0.00600933	0.0186457	0.0203657	0.0169047	0.0102477	0.016488	0.018634	0.025613	0.015919	0.02023	0.00277433	0.000207	0.001619
	10	0.0848563	0.0839383	0.0909653	0.022785	0.033051	0.02905	0.161435	0.17619	0.158825	0.141032	0.162259	0.15869	0.156134	0.159675	0.145033		10	0.00542933	0.00561133	0.00839133	0.026595	0.028123	0.023232	0.0122127	0.0155427	0.0191087	0.0330113	0.0258353	0.0261423	0.00533367	0.00968833	0.00949033
	12	0.07997	0.080261	0.086001	0.023453	0.030656	0.027318	0.152102	0.167909	0.152672	0.131071	0.15242	0.152758	0.150794	0.157261	0.141164		12	0.00744333	0.00559333	0.00648633	0.0264117	0.0268057	0.0241247	0.0121083	0.0136647	0.0174307	0.0343023	0.0277583	0.0284583	0.006051	0.0104517	0.0111187
	14	0.078422	0.077375	0.08336	0.0215443	0.0281623	0.0262733	0.143084	0.155281	0.139576	0.124132	0.140529	0.140453	0.140668	0.144242	0.132038		14	0.00600267	0.00639767	0.00778567	0.025992	0.027677	0.024351	0.0128563	0.0136293	0.0196763	0.0353003	0.0284463	0.0284243	0.00642267	0.011298	0.011099
	16	0.0759073	0.0742203	0.0794093	0.019633	0.025698	0.026095	0.132429	0.145493	0.132974	0.11655	0.132519	0.132215	0.129515	0.134598	0.120908		16	0.00792633	0.00550233	0.00827933	0.027956	0.028759	0.024124	0.0141813	0.013467	0.019575	0.0351233	0.0292643	0.0293273	0.00928	0.0118023	0.0122873
	18	0.070571	0.071426	0.075806	0.0173053	0.0232263	0.0228013	0.126601	0.136245	0.125206	0.109472	0.127743	0.127471	0.122403	0.124799	0.114171		18	0.00806867	0.00843567	0.00714767	0.028313	0.029315	0.02428	0.013794	0.0138597	0.0211017	0.038835	0.030816	0.028767	0.009473	0.0103923	0.0112963
	20	0.0706093	0.0702843	0.0734023	0.0192043	0.0245983	0.0246763	0.116966	0.127152	0.118289	0.108765	0.1245	0.125361	0.112644	0.115877	0.106417		20	0.00831333	0.00739933	0.00803533	0.0295433	0.0285193	0.0246653	0.0152543	0.0124867	0.0204947	0.0378053	0.0297103	0.0314483	0.00699133	0.0128427	0.0131477
	22	0.064703	0.066858	0.071495	0.018018	0.022912	0.022238	0.110281	0.121432	0.110603	0.102409	0.116032	0.117358	0.105163	0.1092	0.100479		22	0.00736067	0.00674067	0.00461267	0.0292983	0.0296693	0.0277143	0.015281	0.0145803	0.0206753	0.0406973	0.0310433	0.0324653	0.00823633	0.013509	0.011883
	24	0.063179	0.065396	0.070569	0.0154227	0.0243107	0.0208657	0.104921	0.115293	0.102378	0.0988177	0.112768	0.111992	0.100519	0.104886	0.0931667		24	0.00866133	0.00686633	0.00860833	0.030775	0.033255	0.029563	0.0155353	0.0135503	0.0206813	0.0402497	0.0329047	0.0330797	0.008035	0.0126793	0.0144183
	26	0.0594757	0.0606137	0.0648217	0.0166943	0.0216473	0.0204723	0.099699	0.110781	0.098283	0.094561	0.107958	0.107889	0.098168	0.099442	0.091499		26	0.00787033	0.00504433	0.00788833	0.0323663	0.0315363	0.0298263	0.0179353	0.0157497	0.0233087	0.0426333	0.0372953	0.0340633	0.010109	0.015021	0.014439
	28	0.056798	0.060241	0.062967	0.01581	0.020808	0.020943	0.097746	0.105019	0.090327	0.096096	0.104067	0.104935	0.093319	0.094952	0.086829		28	0.00818467	0.00717167	0.00697367	0.0344763	0.0339233	0.0302013	0.0158367	0.0139257	0.0207987	0.042823	0.039026	0.034332	0.0112467	0.015296	0.014268
	30	0.056297	0.058421	0.060431	0.0161727	0.0209537	0.0171537	0.0896033	0.100646	0.0904153	0.0937013	0.102876	0.104254	0.0875437	0.0923697	0.0816847		30	0.008124	0.007441	0.008424	0.0334187	0.0338127	0.0318557	0.0160343	0.0154017	0.0224417	0.043307	0.038326	0.036403	0.0105203	0.0145007	0.0155847
	32	0.0583323	0.0574353	0.0580293	0.014424	0.023393	0.018994	0.0897917	0.0975347	0.0883147	0.089192	0.100114	0.099678	0.0829693	0.0893693	0.0752393		32	0.009188	0.01	0.00994	0.0348033	0.0363313	0.0330683	0.014143	0.015721	0.024439	0.0434057	0.0381367	0.0349627	0.0103717	0.0133067	0.0165887
	34	0.055934	0.057066	0.060922	0.0126193	0.0225853	0.0170483	0.0859587	0.0926407	0.0833437	0.084079	0.095535	0.098232	0.0826747	0.0845347	0.0769227		34	0.00819233	0.00721933	0.00854233	0.036689	0.038165	0.03442	0.0159163	0.0146843	0.0243553	0.0467013	0.0401423	0.0364363	0.010651	0.0149643	0.0178573
	36	0.052894	0.059366	0.058157	0.0118897	0.0190437	0.0153047	0.0835253	0.0895983	0.0796593	0.0882757	0.0931497	0.0965637	0.07796	0.08022	0.072349		36	0.0101907	0.0107817	0.0108087	0.0384323	0.0390473	0.0353443	0.0174757	0.0169863	0.0224613	0.0496833	0.0409353	0.0408473	0.010785	0.015341	0.016869
	38	0.0541543	0.0534293	0.0588023	0.0135073	0.0217183	0.0160923	0.0811953	0.0894303	0.0764843	0.0852283	0.0920653	0.0936143	0.0791667	0.0817227	0.0745487		38	0.0109687	0.00837067	0.00980867	0.038282	0.039973	0.035571	0.0187763	0.0158193	0.0218423	0.050632	0.042847	0.040594	0.0126693	0.0168113	0.0150043
	40	0.0513517	0.0551577	0.0565667	0.0155633	0.0199023	0.0171843	0.0784673	0.0867843	0.0778833	0.0838427	0.0904157	0.0904707	0.0722043	0.0776553	0.0678873		40	0.0104587	0.00887367	0.0105377	0.0393217	0.0386407	0.0363497	0.016212	0.0142033	0.0246793	0.050214	0.042027	0.043239	0.0141577	0.0152883	0.0154473
	42	0.0524127	0.0502237	0.0542697	0.0147007	0.0232157	0.0182017	0.0791953	0.0868883	0.0745153	0.0814093	0.0912163	0.0902013	0.07413	0.076144	0.068938		42	0.010038	0.012893	0.008996	0.0391483	0.0402803	0.0371433	0.016244	0.0167837	0.0253367	0.049386	0.044516	0.043292	0.0119317	0.017571	0.017019
	44	0.047836	0.054302	0.055257	0.0128473	0.0217603	0.0174823	0.0735327	0.0794997	0.0740177	0.083167	0.086873	0.093623	0.070789	0.072468	0.068159		44	0.0127357	0.00792367	0.0105467	0.0407413	0.0445103	0.0397003	0.019036	0.0164117	0.0243047	0.0516833	0.0460563	0.0450613	0.0136923	0.0200163	0.0204983
	46	0.05132	0.051018	0.050876	0.013378	0.020736	0.020463	0.078643	0.085017	0.073026	0.082072	0.09007	0.090219	0.069859	0.075535	0.068076		46	0.0112893	0.00940433	0.00980233	0.0393493	0.0401313	0.0384123	0.020805	0.0159337	0.0253987	0.051012	0.045302	0.043773	0.011024	0.0176457	0.0176117
	48	0.0504133	0.0546633	0.0502553	0.01206	0.018709	0.015534	0.0785767	0.0816237	0.0725127	0.077552	0.084777	0.089172	0.066794	0.070632	0.064166		48	0.0123393	0.0112303	0.0148843	0.0406517	0.0394977	0.0368847	0.0174623	0.0162187	0.0256607	0.052704	0.048948	0.044642	0.0121573	0.0182977	0.0182147
	50	0.048839	0.047441	0.051934	0.012255	0.022842	0.018698	0.0739227	0.0790257	0.0727587	0.0803403	0.0903923	0.0850843	0.067013	0.073352	0.062702		50	0.0100587	0.00891967	0.0106667	0.041667	0.041907	0.039705	0.0199713	0.0175883	0.0279643	0.053669	0.047819	0.045518	0.013487	0.0131297	0.0179517
	52	0.0489593	0.0465733	0.0470653	0.012366	0.018194	0.016074	0.0761613	0.0763283	0.0690393	0.0792543	0.0875983	0.0881923	0.0642787	0.0704197	0.0619647		52	0.0113813	0.0130503	0.0114673	0.040861	0.044631	0.037294	0.0190277	0.0168833	0.0244643	0.0512217	0.0496537	0.0472997	0.011892	0.018653	0.018311
	54	0.0495993	0.0526293	0.0513173	0.0118723	0.0212973	0.0177863	0.0751523	0.0769923	0.0693983	0.0753243	0.0887663	0.0870163	0.0651197	0.0686537	0.0611727		54	0.010834	0.011472	0.008263	0.0442873	0.0434903	0.0415223	0.0189653	0.0152353	0.0235223	0.0540777	0.0496857	0.0460787	0.012456	0.0184093	0.0209803
	56	0.0501033	0.0501233	0.0505013	0.0120147	0.0158147	0.0154807	0.073054	0.07381	0.067506	0.0768863	0.0823433	0.0847653	0.0621033	0.0670893	0.0598843		56	0.0136273	0.00997133	0.0113613	0.0421653	0.0433593	0.0427913	0.020503	0.0190763	0.0233363	0.0533157	0.0521507	0.0478547	0.0103233	0.0182327	0.0195257
	58	0.0457243	0.0518063	0.0516453	0.0140683	0.0188903	0.0177133	0.0734053	0.0746983	0.0663053	0.080556	0.08616	0.082692	0.0621853	0.0701583	0.0591773		58	0.00979833	0.0117793	0.0107243	0.042583	0.046054	0.041093	0.01829	0.0205563	0.0222583	0.0513847	0.0480727	0.0446967	0.00963367	0.01742	0.019258
	BRET mGo Kras TUG-891																	BRET mGo Rab1 TUG-891
	Time (minutes)	Halo-mGo			LYN-Halo-mGo			SEC63-Halo-mGo			Empty Vector			PLIN1-Halo-mGo				Time (minutes)	Halo-mGo			LYN-Halo-mGo			SEC63-Halo-mGo			Empty Vector			PLIN1-Halo-mGo
	0	0.000785	0.002067	-0.000991	0.00245767	0.00154567	4.66667e-06	-0.000432667	0.00569933	-0.00233367	0.00401867	0.00239767	0.00283067	0.000886667	-8.23333e-05	0.00154967		0	-0.00353767	-0.000706667	0.000873333	-0.00125133	1.16667e-05	0.00150967	0.00271733	0.00140833	0.000383333	0.00476267	0.0105597	0.00766267	-0.003311	0.001775	-0.000967
	2	-0.000198	0.002405	-0.000106	0.002297	0.001028	-0.000396	0.000516	0.006153	-0.002614	0.003708	0.002413	0.002742	0.001216	-0.000949	0.000613		2	-0.00372133	-0.00182833	-2.33333e-05	-0.000312	-0.001482	0.001718	0.00179833	0.00222133	0.00213333	0.00275433	0.0119433	0.00651133	-0.00293	0.002491	-0.001259
	4	-0.000190333	0.00141367	-0.000572333	0.00182033	0.000731333	-0.00175867	-9.6e-05	0.006001	-0.001439	0.004997	0.004036	0.003707	0.000961333	-0.00116367	0.000155333		4	-0.00444533	-0.00255533	-0.000572333	-0.00118633	-0.000720333	0.00271067	0.000493333	0.00217633	0.00138333	0.00333033	0.0108443	0.00584933	-0.005482	-5.4e-05	-0.001314
	6	-0.000543	0.000671	0.000167	0.001194	0.000585	-0.002519	0.00131867	0.00641767	-0.00111233	0.00588067	0.00443067	0.00585167	0.001496	0.00032	0.001439		6	-0.00301767	-0.000970667	-0.000802667	0.000349667	6.96667e-05	0.00265767	0.000497667	0.00140467	0.000573667	0.00383833	0.0120193	0.00786833	-0.00554933	0.000812667	6.16667e-05
	8	0.129598	0.131134	0.128618	0.0375123	0.0329853	0.0328523	0.254717	0.26508	0.244595	0.245165	0.248537	0.244516	0.198823	0.196084	0.198574		8	-0.000149667	0.000917333	0.00279733	0.017772	0.016645	0.020051	0.0166907	0.0177127	0.0196897	0.029495	0.036491	0.036202	0.00872733	0.0150043	0.0164173
	10	0.138571	0.142037	0.136986	0.0410663	0.0396933	0.0365613	0.261538	0.268018	0.246519	0.256019	0.249678	0.250756	0.203754	0.20478	0.203722		10	0.003827	0.005325	0.009494	0.025621	0.023939	0.026806	0.0207903	0.0237013	0.0235073	0.0349647	0.0443037	0.0398637	0.0114733	0.0172413	0.0161603
	12	0.136192	0.137883	0.132411	0.041453	0.0389	0.035908	0.250824	0.25917	0.239066	0.249815	0.245413	0.241668	0.198691	0.198538	0.198687		12	0.00541567	0.00706267	0.00890667	0.0251537	0.0230027	0.0264897	0.0211107	0.0250357	0.0230397	0.03739	0.044363	0.040731	0.0130433	0.0177313	0.0177813
	14	0.132546	0.135574	0.130434	0.041139	0.039183	0.03505	0.239491	0.248925	0.228683	0.238452	0.236628	0.233733	0.190426	0.191896	0.190394		14	0.004457	0.006849	0.010024	0.0265183	0.0243483	0.0299733	0.0217387	0.0238777	0.0211267	0.0337163	0.0451283	0.0387753	0.0154387	0.0192407	0.0169587
	16	0.127592	0.1304	0.12545	0.0381513	0.0361393	0.0306143	0.228964	0.237889	0.217175	0.231467	0.227278	0.223771	0.184369	0.184786	0.182623		16	0.00617	0.007895	0.008478	0.0277697	0.0269787	0.0299127	0.0213393	0.0255913	0.0229063	0.036408	0.044313	0.041988	0.012511	0.017337	0.017624
	18	0.123994	0.126399	0.122648	0.0368163	0.0346193	0.0309273	0.221883	0.231765	0.2102	0.222988	0.221897	0.217678	0.176684	0.178746	0.174969		18	0.00666267	0.00776767	0.0116317	0.0281437	0.0247017	0.0304187	0.0215523	0.0262433	0.0234013	0.0368187	0.0439287	0.0441177	0.0158353	0.0201373	0.0194803
	20	0.120021	0.122605	0.117447	0.036026	0.031446	0.030822	0.211958	0.223587	0.20297	0.216629	0.213845	0.210841	0.172447	0.173782	0.16976		20	0.00166067	0.00458067	0.00849967	0.0297563	0.0250313	0.0309123	0.0211823	0.0230863	0.0232123	0.0394113	0.0437663	0.0433313	0.0159523	0.0204283	0.0205683
	22	0.117929	0.121531	0.118067	0.035678	0.032916	0.029214	0.206235	0.215931	0.198039	0.213163	0.209969	0.206446	0.166278	0.167323	0.164797		22	0.00593067	0.00746867	0.0117757	0.031928	0.030255	0.033183	0.0239483	0.0250433	0.0264313	0.0402293	0.0477853	0.0430253	0.0157837	0.0181277	0.0185177
	24	0.11529	0.119592	0.116443	0.0352507	0.0314997	0.0280727	0.199672	0.210985	0.191405	0.206374	0.203186	0.201498	0.164142	0.164821	0.160867		24	0.00608033	0.00717633	0.0101053	0.0322833	0.0311533	0.0348613	0.024365	0.025559	0.026766	0.0413623	0.0474703	0.0454503	0.0155633	0.0207793	0.0208823
	26	0.114867	0.116887	0.113236	0.033572	0.03247	0.027302	0.196365	0.205678	0.187118	0.199781	0.198242	0.194908	0.161106	0.159966	0.156576		26	0.00357467	0.00541367	0.00870767	0.034967	0.032038	0.035494	0.0245933	0.0281693	0.0243023	0.0422173	0.0463953	0.0461853	0.018445	0.022172	0.022047
	28	0.108647	0.116376	0.110392	0.0332843	0.0301683	0.0270883	0.190066	0.202241	0.183196	0.195987	0.194565	0.191645	0.15641	0.155292	0.153413		28	0.00538867	0.00699767	0.00899967	0.0362463	0.0325683	0.0384293	0.0241203	0.0292893	0.0261813	0.0425527	0.0484387	0.0463537	0.0172247	0.0210647	0.0203537
	30	0.109493	0.113368	0.108773	0.0325927	0.0311937	0.0265567	0.185182	0.19582	0.179762	0.192673	0.188975	0.185896	0.1555	0.154154	0.151772		30	0.005318	0.00747	0.008173	0.037713	0.037287	0.038207	0.0236467	0.0280717	0.0272807	0.043905	0.046662	0.048397	0.0198747	0.0231657	0.0226307
	32	0.108628	0.111768	0.108549	0.0322043	0.0305453	0.0248223	0.181173	0.193832	0.174128	0.18862	0.187213	0.182709	0.153787	0.14992	0.149156		32	0.006466	0.005955	0.008928	0.0381133	0.0343293	0.0387453	0.0266757	0.0298487	0.0261667	0.04474	0.048819	0.049523	0.0202063	0.0229973	0.0232213
	34	0.10686	0.112401	0.108147	0.031723	0.030855	0.024974	0.180814	0.191459	0.172754	0.188919	0.182634	0.179988	0.148347	0.149218	0.144991		34	0.00789067	0.00889367	0.00987767	0.0390917	0.0358767	0.0434847	0.0247923	0.0261333	0.0273113	0.0469363	0.0496843	0.0489143	0.0171803	0.0228203	0.0215033
	36	0.10775	0.113542	0.108045	0.0315117	0.0300407	0.0277227	0.176863	0.18432	0.167908	0.1824	0.183087	0.176318	0.147115	0.147025	0.143059		36	0.00573767	0.00658167	0.0114897	0.039202	0.038621	0.03987	0.0250997	0.0314757	0.0273497	0.0482993	0.0525433	0.0516693	0.0204	0.023546	0.021951
	38	0.104215	0.111194	0.103973	0.0317363	0.0303123	0.0267173	0.173234	0.184716	0.169241	0.180927	0.179706	0.176218	0.148206	0.144858	0.14295		38	0.00684433	0.00762933	0.00881933	0.044018	0.038896	0.044636	0.0268583	0.0314873	0.0290083	0.049131	0.047971	0.050831	0.0207157	0.0250807	0.0247577
	40	0.105535	0.11013	0.104182	0.031471	0.030308	0.026662	0.170511	0.178006	0.165992	0.180087	0.174882	0.172966	0.145568	0.144375	0.137613		40	0.005415	0.005905	0.007694	0.0445233	0.0419273	0.0463923	0.027453	0.028224	0.027554	0.0511523	0.0495683	0.0532143	0.0223023	0.0262863	0.0249823
	42	0.104055	0.109334	0.104445	0.0312017	0.0308417	0.0248907	0.167607	0.176476	0.162516	0.180515	0.174834	0.173333	0.140536	0.144054	0.137094		42	0.008325	0.008827	0.009748	0.0414263	0.0436403	0.0450443	0.023715	0.02857	0.030874	0.0499163	0.0504433	0.0487883	0.0213397	0.0241677	0.0237697
	44	0.101882	0.108405	0.102923	0.0325817	0.0316187	0.0279987	0.166504	0.175903	0.16066	0.175464	0.175657	0.172769	0.136045	0.136448	0.135249		44	0.004276	0.005693	0.010244	0.0479143	0.0434033	0.0453273	0.0243813	0.0300873	0.0288523	0.0480323	0.0537503	0.0526003	0.0231937	0.0261507	0.0256307
	46	0.101324	0.106131	0.10033	0.0305053	0.0323663	0.0249993	0.164468	0.171796	0.160328	0.17368	0.173413	0.170329	0.138258	0.138346	0.138519		46	0.002197	0.005904	0.0079	0.0464853	0.0437893	0.0459523	0.0250277	0.0274597	0.0290967	0.051873	0.051462	0.049416	0.0238503	0.0257473	0.0244083
	48	0.101593	0.10695	0.0991257	0.0313187	0.0289907	0.0275797	0.166473	0.171928	0.159322	0.175037	0.175188	0.172287	0.135332	0.138701	0.132006		48	0.00762433	0.00911033	0.0110743	0.04991	0.040618	0.047411	0.0286173	0.0291673	0.0265083	0.0528003	0.0505263	0.0522373	0.02023	0.026442	0.026985
	50	0.101292	0.1043	0.0985667	0.0298507	0.0286647	0.0227107	0.161892	0.171637	0.159326	0.173794	0.170793	0.167734	0.13484	0.133604	0.131412		50	0.00513867	0.00655467	0.00909167	0.0509183	0.0460813	0.0484773	0.0270523	0.0302743	0.0291643	0.0500233	0.0521123	0.0552453	0.02186	0.022853	0.028035
	52	0.0986213	0.105263	0.101172	0.0304157	0.0313277	0.0271017	0.158367	0.169813	0.156795	0.172181	0.170444	0.164856	0.138142	0.133408	0.135006		52	0.00736767	0.00660367	0.0121827	0.048179	0.044162	0.04531	0.029082	0.027115	0.027598	0.0528657	0.0521837	0.0531647	0.0261863	0.0272663	0.0233113
	54	0.099387	0.108637	0.101133	0.0291303	0.0306583	0.0254363	0.158275	0.169999	0.155885	0.171388	0.163633	0.166472	0.134829	0.137139	0.130738		54	0.00541533	0.00688033	0.00724233	0.0448303	0.0436403	0.0470223	0.0258903	0.0298673	0.0292813	0.051271	0.050822	0.051456	0.0248823	0.0307183	0.0268543
	56	0.0958023	0.10331	0.0973773	0.0280307	0.0329937	0.0258897	0.160765	0.169501	0.159304	0.168367	0.165739	0.161094	0.135289	0.135711	0.133959		56	0.00604333	0.00305933	0.0101783	0.046571	0.046943	0.048817	0.026559	0.030911	0.029296	0.0534463	0.0520853	0.0520143	0.0210797	0.0276647	0.0259107
	58	0.0980657	0.104753	0.0994977	0.0304567	0.0325337	0.0272527	0.155279	0.163895	0.156111	0.170866	0.171567	0.164801	0.137837	0.135308	0.130581		58	0.00238967	0.00543167	0.0102527	0.05105	0.045004	0.052059	0.0269323	0.0298683	0.0337913	0.0576333	0.0523793	0.0529553	0.0233357	0.0252117	0.0282347

## Sheet: EDFig. 9b
	Normalized AUC mGi TUG-891
		Halo-mGi			LYN-Halo-mGi			SEC63-Halo-mGi			Empty Vector			PLIN1-Halo-mGi
	PM	0.653431	0.589877	0.630217	0.186173	0.20208	0.198846	1.0262	1.03457	0.937334	0.965305	1.03038	1.00431	0.905937	0.90784	0.883483
	ER	0.265145	0.266074	0.219338	0.826578	0.853032	0.836324	0.331002	0.410504	0.525835	1.01872	0.99737	0.983911	0.262175	0.386371	0.37681
	Normalized AUC mGo TUG-891
		Halo-mGo			LYN-Halo-mGo			SEC63-Halo-mGo			Empty Vector			PLIN1-Halo-mGo
	PM	0.584121	0.599429	0.583509	0.165419	0.163787	0.153786	1.00099	1.02048	0.975679	1.01017	1.00405	0.985781	0.817505	0.825362	0.804238
	ER	0.227857	0.204306	0.240129	0.971348	0.901789	0.928122	0.582809	0.6474	0.641438	1.03892	0.933587	1.02749	0.583803	0.543557	0.584796
	Normalized AUC Statistics mGi			Normalized AUC Statistics mGi
	Plasma Membrane
	Empty Vector vs. Halo-mGi	****	<0.0001	****	<0.0001
	Empty Vector vs. LYN-Halo-mGi	****	<0.0001	****	<0.0001
	Empty Vector vs. SEC63-Halo-mGi	ns	>0.9999	ns	>0.9999
	Empty Vector vs. PLIN1-Halo-mGi	*	0.0445	****	<0.0001
	Endoplasmic Reticulum
	Empty Vector vs. Halo-mGi	****	<0.0001	****	<0.0001
	Empty Vector vs. LYN-Halo-mGi	**	0.0012	*	0.0274
	Empty Vector vs. SEC63-Halo-mGi	****	<0.0001	****	<0.0001
	Empty Vector vs. PLIN1-Halo-mGi	****	<0.0001	****	<0.0001
	Plasma Membrane v Endoplasmic Reticulum mGi			Plasma Membrane v Endoplasmic Reticulum mGo
	Halo-mGi	++++	<0.0001	++++	<0.0001
	SEC63-Halo-mGi	++++	<0.0001	++++	<0.0001
	PLIN1-Halo-mGi	++++	<0.0001	++++	<0.0001
	LYN-Halo-mGi	++++	<0.0001	++++	<0.0001
